# Supplementary material for: 7-Bromo-1-methyl­sulfinyl-2-phenyl­naphtho[2,1-b]furan
Source: Acta Crystallogr Sect E Struct Rep Online. 2009 Jul 22;65(Pt 8):o1956. doi: 10.1107/S1600536809028165 (PMC2977132; doi:10.1107/S1600536809028165)
Supplement: Supplementary file 2 [file e-65-o1956-Isup2.hkl]

# 
# h,k,l, Fc-squared, Fo-squared, sigma(Fo-squared) and status flag 
# 
data_I
_shelx_title ' 09J IN P2(1)/C' 
_shelx_refln_list_code          4 
_shelx_F_calc_maximum      233.19 
_exptl_crystal_F_000       776.00 
_reflns_d_resolution_high  0.7701 
 
loop_ 
 _symmetry_equiv_pos_as_xyz 
 'x, y, z' 
 '-x, y+1/2, -z+1/2' 
 '-x, -y, -z' 
 'x, -y-1/2, z-1/2' 
 
_cell_length_a     6.0007 
_cell_length_b    22.6990 
_cell_length_c    11.2151 
_cell_angle_alpha  90.000 
_cell_angle_beta   91.267 
_cell_angle_gamma  90.000 
 
_shelx_F_squared_multiplier     1.000 
 
loop_ 
 _refln_index_h 
 _refln_index_k 
 _refln_index_l 
 _refln_F_squared_calc 
 _refln_F_squared_meas 
 _refln_F_squared_sigma 
 _refln_observed_status 
   1   0   0    13079.06    13046.99    155.34 o 
   2   0   0    19426.30    18044.43    458.24 o 
   3   0   0     7119.72     6487.25     98.80 o 
   4   0   0     4602.87     4641.30    105.45 o 
   5   0   0      426.12      451.95     78.05 o 
   6   0   0      850.79      981.92     77.25 o 
   7   0   0      319.33      403.31    105.04 o 
   1   1   0      910.33      832.36     13.80 o 
   2   1   0     4169.97     3981.53     61.74 o 
   3   1   0    10567.80    10070.53     97.87 o 
   4   1   0     4787.18     4615.57     61.51 o 
   5   1   0     2637.33     2621.92     67.69 o 
   6   1   0     1719.57     1727.49     62.35 o 
   7   1   0      749.66      721.17    108.52 o 
   0   2   0      326.95      327.00     10.46 o 
   1   2   0     2303.25     2277.25     25.85 o 
   2   2   0       70.99       61.94     13.05 o 
   3   2   0     1253.85     1251.64     28.70 o 
   4   2   0      115.02      140.79     21.92 o 
   5   2   0      160.25      169.84     35.60 o 
   6   2   0        3.47      -34.85     38.39 o 
   7   2   0      149.99      299.94     61.45 o 
   1   3   0     1281.16     1185.54     18.73 o 
   2   3   0       23.27       -0.74     12.69 o 
   3   3   0     1275.08     1353.78     30.02 o 
   4   3   0       47.75       55.83     20.99 o 
   5   3   0       46.16        9.20     32.53 o 
   6   3   0      855.96      996.73     64.51 o 
   7   3   0       16.53       -2.64     53.34 o 
   0   4   0    24581.53    22940.67    697.24 o 
   1   4   0     1667.42     1606.33     29.93 o 
   2   4   0     2740.88     2705.99     37.46 o 
   3   4   0     1270.21     1324.48     30.64 o 
   4   4   0      643.91      763.00     33.10 o 
   5   4   0     1057.41     1035.73     50.56 o 
   6   4   0      108.22      -10.46     40.56 o 
   7   4   0      181.22       95.87     55.75 o 
   1   5   0     1979.24     1884.30     27.08 o 
   2   5   0       80.10       95.39     14.10 o 
   3   5   0     1026.05     1140.26     29.67 o 
   4   5   0       33.01       47.04     20.62 o 
   5   5   0      778.24      860.66     49.66 o 
   6   5   0       57.99       35.41     41.55 o 
   7   5   0      260.42      113.09     64.30 o 
   0   6   0     8302.77     8367.16    106.43 o 
   1   6   0     8736.08     8449.65     98.77 o 
   2   6   0     2504.94     2358.69     36.03 o 
   3   6   0     1093.41      957.99     29.44 o 
   4   6   0       53.57       81.04     22.72 o 
   5   6   0        2.37      -34.24     34.24 o 
   6   6   0       75.00       15.12     42.02 o 
   7   6   0       18.37      -31.45     64.53 o 
   1   7   0     8067.12     7875.73     75.37 o 
   2   7   0       85.94       25.05     13.22 o 
   3   7   0     5851.36     5605.65     68.00 o 
   4   7   0     4505.13     4233.41     62.50 o 
   5   7   0     2991.05     2952.87     83.95 o 
   6   7   0     2341.06     2248.54     80.20 o 
   7   7   0      637.52      698.78     69.05 o 
   0   8   0    15308.32    15089.09    184.11 o 
   1   8   0    11539.41    11352.43    103.56 o 
   2   8   0     1892.76     1671.54     31.28 o 
   3   8   0     2152.32     2082.35     40.63 o 
   4   8   0      661.34      728.72     33.29 o 
   5   8   0      405.43      448.73     46.55 o 
   6   8   0      650.60      664.84     57.21 o 
   7   8   0      100.82      117.31     96.04 o 
   1   9   0      160.23      169.00     13.44 o 
   2   9   0      206.87      247.37     18.03 o 
   3   9   0     1423.69     1454.78     36.63 o 
   4   9   0      220.20      223.01     26.45 o 
   5   9   0       77.45       48.26     35.64 o 
   6   9   0       61.10        1.35     45.32 o 
   7   9   0       58.92       99.46     95.17 o 
   0  10   0     1249.85     1183.80     56.00 o 
   1  10   0     1189.61     1133.49     24.71 o 
   2  10   0      482.99      486.43     22.26 o 
   3  10   0      705.28      741.41     30.40 o 
   4  10   0      107.76      122.75     25.81 o 
   5  10   0     1212.44     1317.13     80.66 o 
   6  10   0      445.19      479.85     73.14 o 
   7  10   0       56.14      -97.92    114.90 o 
   1  11   0      756.09      814.36     22.52 o 
   2  11   0       47.11        7.21     15.33 o 
   3  11   0     3383.00     3440.70     54.52 o 
   4  11   0     1563.37     1587.38     44.24 o 
   5  11   0     1804.36     1838.09     92.58 o 
   6  11   0     1434.39     1416.14     90.92 o 
   7  11   0      983.32      950.25     95.35 o 
   0  12   0     3402.03     3339.35     62.56 o 
   1  12   0    13098.56    12938.45    198.17 o 
   2  12   0     4104.81     3950.77     57.79 o 
   3  12   0     2064.64     2012.28     43.17 o 
   4  12   0      867.47      897.26     42.38 o 
   5  12   0      146.49      190.09    116.35 o 
   6  12   0       59.79      -28.43     89.95 o 
   7  12   0        3.15      -15.75     77.76 o 
   1  13   0      108.48      121.70     14.95 o 
   2  13   0       38.41       40.79     17.60 o 
   3  13   0      258.98      268.03     29.87 o 
   4  13   0       60.04       31.63     32.01 o 
   5  13   0       48.48       -1.18    120.70 o 
   6  13   0       84.25       74.99     55.61 o 
   0  14   0     3356.84     3288.80     65.69 o 
   1  14   0     2696.50     2696.40     49.88 o 
   2  14   0      241.13      263.19     27.41 o 
   3  14   0      214.87      249.74     30.11 o 
   4  14   0       13.11      -11.09     29.30 o 
   5  14   0       88.07       17.66     63.83 o 
   6  14   0        3.42      -93.14     93.14 o 
   1  15   0        2.88       -2.28     21.70 o 
   2  15   0      235.71      269.91     28.58 o 
   3  15   0      296.42      333.62     32.93 o 
   4  15   0       24.45      -20.04     31.79 o 
   5  15   0       39.48      -38.55     73.12 o 
   6  15   0       20.22       30.45     59.46 o 
   0  16   0       41.49        9.72     36.66 o 
   1  16   0       66.27       94.12     24.57 o 
   2  16   0       14.31       -4.88     23.77 o 
   3  16   0       41.36       14.82     26.67 o 
   4  16   0      102.94      105.17     36.83 o 
   5  16   0        2.72      -51.39     51.39 o 
   6  16   0        3.29      -29.29     60.52 o 
   1  17   0       40.37       35.68     27.72 o 
   2  17   0      210.40      230.24     29.75 o 
   3  17   0      314.84      333.59     33.49 o 
   4  17   0       62.47       34.60     34.67 o 
   5  17   0      259.92      347.29     67.69 o 
   6  17   0      117.06       26.00     59.05 o 
   0  18   0    15090.71    15426.58    378.65 o 
   1  18   0     3160.25     3072.08     80.40 o 
   2  18   0     1518.41     1523.97     53.27 o 
   3  18   0     1226.70     1188.19     52.91 o 
   4  18   0     1621.16     1644.71     63.20 o 
   5  18   0       35.17      -51.27     58.03 o 
   6  18   0        1.82      -16.56     61.51 o 
   1  19   0      296.81      312.32     36.83 o 
   2  19   0      826.07      904.21     46.35 o 
   3  19   0     1234.71     1263.26     63.53 o 
   4  19   0     1443.74     1511.73     63.96 o 
   5  19   0      733.93     1054.10     88.78 o 
   0  20   0       83.23      -39.32     39.32 o 
   1  20   0      146.47      172.90     33.92 o 
   2  20   0      146.55      104.22     33.09 o 
   3  20   0      564.06      618.87     56.63 o 
   4  20   0       33.09      -42.06    102.38 o 
   5  20   0       20.79      -30.76     80.66 o 
   1  21   0      199.35      200.01     34.51 o 
   2  21   0        4.66      -29.14     29.14 o 
   3  21   0      264.15      261.76     49.26 o 
   4  21   0       24.05      -42.18     42.18 o 
   5  21   0        3.34      -74.86     74.86 o 
   0  22   0      397.85      383.56     58.57 o 
   1  22   0      590.03      673.07     46.57 o 
   2  22   0       55.59       53.08     37.36 o 
   3  22   0      138.68      124.45     46.08 o 
   4  22   0      391.43      331.14     57.34 o 
   5  22   0        0.75      -69.06     69.06 o 
   1  23   0      163.60       83.87     34.10 o 
   2  23   0      171.73       65.23     42.62 o 
   3  23   0      145.06      126.61     47.18 o 
   4  23   0      258.79      361.37    100.98 o 
   0  24   0       87.39       64.72     50.19 o 
   1  24   0      117.24      104.82     35.67 o 
   2  24   0       44.61      -25.21     51.23 o 
   3  24   0        7.19      -32.05     85.30 o 
   4  24   0        9.28      -95.42     95.42 o 
   1  25   0      123.79       80.17     35.76 o 
   2  25   0       14.87      -41.69     41.69 o 
   3  25   0      117.72      -46.40     46.40 o 
   4  25   0      206.74     -116.64    116.64 o 
   0  26   0      511.41      614.07     79.21 o 
   1  26   0      364.98      459.43     46.50 o 
   2  26   0       77.05      -35.54     46.18 o 
   3  26   0       47.85      -30.13     90.42 o 
   1  27   0      112.77       82.70     61.89 o 
   2  27   0        2.05      -45.08     45.08 o 
   3  27   0        4.59      -42.33     61.16 o 
   0  28   0      160.44      190.41     61.58 o 
   1  28   0      547.53      528.06     64.09 o 
   2  28   0      218.36      229.87     56.06 o 
   1  29   0       24.76      -74.28     74.28 o 
  -7   1   1       75.88       12.78    109.10 o 
  -6   1   1      524.30      550.81     48.10 o 
  -5   1   1      110.73       88.35     35.07 o 
  -4   1   1     4275.88     4237.53     57.56 o 
  -3   1   1     2158.53     2146.09     39.40 o 
  -2   1   1     1444.39     1370.68     23.91 o 
  -1   1   1      115.72      138.75      6.74 o 
   0   1   1     1240.69     1352.49     15.28 o 
   1   1   1     6582.26     6411.94    100.76 o 
   2   1   1     1268.65     1267.62     25.09 o 
   3   1   1      139.95      147.19     19.06 o 
   4   1   1       42.55       34.84     20.28 o 
   5   1   1      189.58      247.33     27.35 o 
   6   1   1       34.90      -45.87     45.87 o 
   7   1   1      313.66      301.13     63.91 o 
  -7   2   1      120.03      -45.22     45.22 o 
  -6   2   1     1098.50     1064.81     55.88 o 
  -5   2   1     1518.44     1483.37     57.08 o 
  -4   2   1     2157.70     2114.47     40.11 o 
  -3   2   1      968.33      882.33     24.12 o 
  -2   2   1     3001.42     2911.43     45.67 o 
  -1   2   1      308.36      324.90     10.52 o 
   0   2   1     3684.10     3715.69     38.88 o 
   1   2   1       89.39      120.28      8.65 o 
   2   2   1     4326.47     4050.31     46.98 o 
   3   2   1     8022.27     8050.94     83.46 o 
   4   2   1     1700.20     1627.56     38.26 o 
   5   2   1     5797.30     5662.37     76.79 o 
   6   2   1     1027.40     1090.27     65.16 o 
   7   2   1      698.30      760.13     79.87 o 
  -7   3   1        8.50      -37.73     68.12 o 
  -6   3   1       73.17       28.37     40.62 o 
  -5   3   1        8.89       -3.76     33.73 o 
  -4   3   1       35.35       14.56     19.11 o 
  -3   3   1      235.43      228.59     17.66 o 
  -2   3   1     1799.19     1773.48     28.89 o 
  -1   3   1     3973.61     3949.57     51.21 o 
   0   3   1      142.28      170.71      6.69 o 
   1   3   1     2259.10     2226.71     33.72 o 
   2   3   1     2939.30     2944.37     39.00 o 
   3   3   1     1702.95     1691.78     33.03 o 
   4   3   1      647.52      719.79     33.72 o 
   5   3   1       73.12       42.35     24.58 o 
   6   3   1      723.20      732.67     57.19 o 
   7   3   1        1.54      -42.92     61.51 o 
  -7   4   1      658.57      698.83     64.50 o 
  -6   4   1      178.09      130.70     39.12 o 
  -5   4   1     1091.65     1072.35     50.34 o 
  -4   4   1      733.19      761.49     30.28 o 
  -3   4   1      287.82      357.80     21.66 o 
  -2   4   1       20.15       12.79     11.77 o 
  -1   4   1     1275.52     1297.23     21.84 o 
   0   4   1      387.27      419.27     10.16 o 
   1   4   1      793.81      758.41     21.19 o 
   2   4   1     2415.69     2366.30     41.31 o 
   3   4   1     4058.75     4035.49     55.16 o 
   4   4   1     2071.82     1984.56     42.12 o 
   5   4   1      368.58      419.40     33.75 o 
   6   4   1      139.76      144.34     43.10 o 
   7   4   1      118.09      153.82     63.25 o 
  -7   5   1       24.36      -11.14     70.88 o 
  -6   5   1      741.96      810.10     61.01 o 
  -5   5   1     3260.08     3107.23     74.64 o 
  -4   5   1     5103.14     5051.44     66.61 o 
  -3   5   1    11230.51    10859.10    122.19 o 
  -2   5   1     6563.44     6153.65     64.36 o 
  -1   5   1    33744.27    32645.25    267.21 o 
   0   5   1     6258.27     6087.44     63.84 o 
   1   5   1     5729.83     5421.24     57.96 o 
   2   5   1     1599.97     1626.36     29.16 o 
   3   5   1        7.72      -16.09     16.09 o 
   4   5   1        0.88      -20.14     20.14 o 
   5   5   1      596.52      648.23     36.92 o 
   6   5   1      190.90      267.13     49.20 o 
   7   5   1      531.99      635.13     76.34 o 
  -7   6   1      367.58      394.84     74.74 o 
  -6   6   1      247.96      281.10     49.35 o 
  -5   6   1     2232.74     2173.42     65.04 o 
  -4   6   1     1577.39     1579.03     45.09 o 
  -3   6   1       21.20       34.89     16.07 o 
  -2   6   1     1059.65     1124.34     25.35 o 
  -1   6   1      472.54      448.00     17.20 o 
   0   6   1    10852.11    10100.57     83.55 o 
   1   6   1    15358.53    14130.71    133.13 o 
   2   6   1    13419.28    12863.52    118.53 o 
   3   6   1     5696.48     5202.34     64.14 o 
   4   6   1     7011.44     6621.67     81.43 o 
   5   6   1     2726.76     2789.71     65.71 o 
   6   6   1     1163.04     1165.75     67.03 o 
   7   6   1      689.11      710.84    108.52 o 
  -7   7   1      163.45       93.61     46.15 o 
  -6   7   1      461.10      484.51     53.14 o 
  -5   7   1      212.12      260.41     39.62 o 
  -4   7   1     1336.01     1234.73     36.85 o 
  -3   7   1     2747.39     2598.25     44.16 o 
  -2   7   1     6972.71     6796.21     71.80 o 
  -1   7   1      993.60      928.42     21.82 o 
   0   7   1     4860.81     4853.69     46.60 o 
   1   7   1     1003.93     1005.81     31.55 o 
   2   7   1     1025.56     1014.74     25.25 o 
   3   7   1       33.85       30.22     18.10 o 
   4   7   1      224.79      221.62     26.10 o 
   5   7   1        7.64       17.32     25.30 o 
   6   7   1       72.49       88.62     42.00 o 
   7   7   1      126.27      242.57     91.98 o 
  -7   8   1       23.84       19.61     45.36 o 
  -6   8   1      559.64      545.31     53.55 o 
  -5   8   1      625.15      705.76     47.50 o 
  -4   8   1      441.53      504.31     35.30 o 
  -3   8   1     1183.79     1189.06     35.47 o 
  -2   8   1        7.85       16.73     13.91 o 
  -1   8   1       19.56       41.44     12.16 o 
   0   8   1     1478.15     1531.98     23.29 o 
   1   8   1       60.50       76.89     11.38 o 
   2   8   1      701.31      819.54     23.61 o 
   3   8   1      528.42      582.93     27.62 o 
   4   8   1      424.44      459.58     30.36 o 
   5   8   1       11.16       28.96     26.48 o 
   6   8   1      208.81      179.33     45.27 o 
   7   8   1      190.55      104.45     92.85 o 
  -7   9   1       71.67       -8.01     58.20 o 
  -6   9   1        6.72      -33.25     38.16 o 
  -5   9   1      413.97      523.85     54.26 o 
  -4   9   1      172.91      227.98     26.67 o 
  -3   9   1      768.32      831.26     30.08 o 
  -2   9   1     6014.14     6130.43     68.80 o 
  -1   9   1     3971.36     3743.31     51.96 o 
   0   9   1     2981.60     2751.94     35.01 o 
   1   9   1    13066.11    13144.07    133.09 o 
   2   9   1     2048.57     1762.80     32.63 o 
   3   9   1      550.77      605.83     27.72 o 
   4   9   1      347.49      416.29     34.74 o 
   5   9   1     2790.86     2647.26     59.64 o 
   6   9   1       19.52      -43.36     64.41 o 
   7   9   1        4.57      -53.28     53.28 o 
  -7  10   1       15.60       11.25     60.30 o 
  -6  10   1       24.35       -6.66     41.64 o 
  -5  10   1      310.55      325.44     39.54 o 
  -4  10   1      643.07      687.53     33.74 o 
  -3  10   1      489.90      523.04     27.58 o 
  -2  10   1      406.76      462.38     22.41 o 
  -1  10   1     1020.29     1101.63     25.37 o 
   0  10   1      576.17      664.64     19.29 o 
   1  10   1      449.60      533.07     23.69 o 
   2  10   1      408.80      448.25     21.05 o 
   3  10   1      166.45      195.74     22.79 o 
   4  10   1     2644.80     2726.69     58.51 o 
   5  10   1      225.74      220.39     37.93 o 
   6  10   1      701.23      561.15    110.26 o 
   7  10   1      252.22      236.48     67.89 o 
  -7  11   1       24.92      -59.11     59.11 o 
  -6  11   1       21.12       62.60     85.30 o 
  -5  11   1       18.54        8.43     34.22 o 
  -4  11   1     1482.35     1479.11     41.79 o 
  -3  11   1      965.87      954.97     32.87 o 
  -2  11   1     2309.18     2364.57     40.80 o 
  -1  11   1      585.57      637.98     22.08 o 
   0  11   1      373.90      413.13     17.89 o 
   1  11   1     1230.61     1470.47     34.35 o 
   2  11   1     1448.26     1553.68     31.88 o 
   3  11   1       54.60       52.90     20.13 o 
   4  11   1      774.16      826.07     46.98 o 
   5  11   1        0.31        9.38     35.76 o 
   6  11   1       38.84       -2.25    109.10 o 
   7  11   1       80.17       17.95     64.55 o 
  -7  12   1      435.07      423.10     82.41 o 
  -6  12   1       98.33       77.51     62.30 o 
  -5  12   1     2541.57     2577.96    157.55 o 
  -4  12   1     1174.26     1249.76     40.05 o 
  -3  12   1      139.32      212.42     23.89 o 
  -2  12   1      671.68      806.19     28.48 o 
  -1  12   1      287.11      339.92     24.20 o 
   0  12   1     3845.61     3820.44     47.63 o 
   1  12   1     6850.22     6716.14     82.73 o 
   2  12   1     4653.57     4641.57     58.85 o 
   3  12   1     4700.77     4681.13     77.22 o 
   4  12   1     4661.38     4579.60     90.12 o 
   5  12   1      500.82      558.77     52.83 o 
   6  12   1      288.53      325.86     67.88 o 
   7  12   1      123.72       54.64    105.91 o 
  -6  13   1      302.46      279.06     67.80 o 
  -5  13   1     3741.61     3799.37    126.79 o 
  -4  13   1     3724.10     3717.88     70.91 o 
  -3  13   1     4190.79     4076.71     61.55 o 
  -2  13   1     5957.55     5784.67     91.03 o 
  -1  13   1     5990.10     5640.79     71.39 o 
   0  13   1     6665.19     6060.01    101.04 o 
   1  13   1     1041.29     1034.89     33.44 o 
   2  13   1      359.97      437.45     29.56 o 
   3  13   1       44.24       25.20     24.34 o 
   4  13   1      166.84      174.35     56.38 o 
   5  13   1      449.75      558.19     53.70 o 
   6  13   1      582.81      556.26     78.93 o 
  -6  14   1      385.56      224.00     97.49 o 
  -5  14   1      339.43      420.21     68.66 o 
  -4  14   1      974.63      977.54     44.34 o 
  -3  14   1       34.18       58.90     27.81 o 
  -2  14   1       43.18       59.45     19.63 o 
  -1  14   1      164.58      193.86     19.84 o 
   0  14   1      188.56      200.53     23.53 o 
   1  14   1     1268.71     1232.25     36.86 o 
   2  14   1     1220.59     1159.03     38.70 o 
   3  14   1     1403.90     1346.96     52.00 o 
   4  14   1     2121.81     2019.25     64.74 o 
   5  14   1      207.61      224.60     46.49 o 
   6  14   1      541.32      580.46     80.27 o 
  -6  15   1        5.13       66.74     90.53 o 
  -5  15   1        0.02      -45.00     48.62 o 
  -4  15   1       58.90      -25.19     26.81 o 
  -3  15   1        6.34       -4.24     26.93 o 
  -2  15   1      274.22      322.22     29.07 o 
  -1  15   1       66.34       55.34     22.79 o 
   0  15   1        5.82      -19.10     19.10 o 
   1  15   1      336.78      330.04     27.47 o 
   2  15   1       87.92      101.72     25.37 o 
   3  15   1        2.93      -14.46     31.48 o 
   4  15   1       91.88       82.98     35.66 o 
   5  15   1       15.94      -17.93     46.79 o 
   6  15   1       14.29      -60.37     60.37 o 
  -6  16   1      791.44      841.31     87.96 o 
  -5  16   1      801.91      867.78     94.01 o 
  -4  16   1      938.38     1048.87     60.81 o 
  -3  16   1      790.61      844.84     41.45 o 
  -2  16   1      313.60      322.59     30.12 o 
  -1  16   1       17.60       10.10     26.09 o 
   0  16   1      927.67     1068.74     49.95 o 
   1  16   1      860.93      869.73     36.27 o 
   2  16   1     1847.54     1896.52     48.92 o 
   3  16   1     3391.99     3271.00     83.76 o 
   4  16   1     1297.46     1287.74     57.86 o 
   5  16   1     1402.60     1361.08     69.01 o 
   6  16   1      930.68     1066.83     95.81 o 
  -6  17   1      144.93       53.54    193.53 o 
  -5  17   1      603.68      627.59     75.05 o 
  -4  17   1     1377.94     1326.37     62.05 o 
  -3  17   1      831.88      900.38     43.01 o 
  -2  17   1     5162.53     4921.07     88.65 o 
  -1  17   1      836.25      787.29     42.33 o 
   0  17   1     4049.54     3858.20     77.10 o 
   1  17   1     1560.67     1528.09     44.03 o 
   2  17   1      758.55      888.45     39.19 o 
   3  17   1      326.08      375.59     40.24 o 
   4  17   1       65.30       85.73     56.54 o 
   5  17   1        0.16      -42.83     42.83 o 
   6  17   1      111.16      102.11     90.82 o 
  -6  18   1       44.87      -61.48     61.48 o 
  -5  18   1        8.52       36.56     54.16 o 
  -4  18   1        8.84       18.02     38.43 o 
  -3  18   1       63.78       34.73     32.31 o 
  -2  18   1       79.68       53.10     37.26 o 
  -1  18   1      194.83      152.56     32.10 o 
   0  18   1     1249.29     1199.08     57.43 o 
   1  18   1      377.65      386.32     35.71 o 
   2  18   1      485.20      479.72     35.19 o 
   3  18   1      308.75      368.02     42.55 o 
   4  18   1      233.35      207.77     43.18 o 
   5  18   1      239.58      207.82     50.11 o 
   6  18   1      114.79       77.21     70.23 o 
  -5  19   1       34.87      -50.68     50.68 o 
  -4  19   1      839.53      914.39     72.21 o 
  -3  19   1       46.20       38.40     32.08 o 
  -2  19   1      418.93      494.45     40.73 o 
  -1  19   1      659.77      728.56     45.27 o 
   0  19   1      818.08      966.35     55.32 o 
   1  19   1       66.63      -17.63     26.30 o 
   2  19   1        3.87      -22.29     26.45 o 
   3  19   1        3.48      -32.31     32.31 o 
   4  19   1      404.39      400.25     46.55 o 
   5  19   1       12.04       -1.41     44.66 o 
  -5  20   1      348.44      552.45    105.04 o 
  -4  20   1      261.79      256.90     56.82 o 
  -3  20   1      213.49      200.31     37.23 o 
  -2  20   1      281.86      245.91     36.78 o 
  -1  20   1      118.05      130.95     33.44 o 
   0  20   1       16.13      -27.44     27.44 o 
   1  20   1     1475.21     1533.93     52.83 o 
   2  20   1      135.25      190.18     51.39 o 
   3  20   1      746.26      777.66     62.02 o 
   4  20   1      373.46      385.22     56.39 o 
   5  20   1      356.06      374.78     56.28 o 
  -5  21   1        8.17      -69.06     69.06 o 
  -4  21   1       35.86       57.73     50.16 o 
  -3  21   1      256.13      272.62     62.52 o 
  -2  21   1     1108.80     1145.52     52.06 o 
  -1  21   1     1419.53     1399.95     54.36 o 
   0  21   1     1045.09     1077.76     50.61 o 
   1  21   1      195.72      231.56     46.23 o 
   2  21   1      178.85      263.83     46.15 o 
   3  21   1      706.85      738.90     61.69 o 
   4  21   1       38.41      -14.90     45.34 o 
   5  21   1       24.25      -48.88     48.88 o 
  -4  22   1       36.35       43.42     51.80 o 
  -3  22   1       24.02      -34.36     51.81 o 
  -2  22   1       66.22       72.12     33.35 o 
  -1  22   1      229.99      194.06     35.99 o 
   0  22   1       94.65       56.65     32.15 o 
   1  22   1        2.81      -27.90     27.90 o 
   2  22   1      253.74      300.50     80.59 o 
   3  22   1      286.92      259.39     50.07 o 
   4  22   1      268.48      220.72     56.11 o 
   5  22   1        4.18      -53.75     53.75 o 
  -4  23   1      335.48      273.90     89.95 o 
  -3  23   1      749.16      879.36     66.76 o 
  -2  23   1     1915.48     1881.05     64.19 o 
  -1  23   1      999.42     1072.82     63.57 o 
   0  23   1     1785.97     1742.90     61.75 o 
   1  23   1      235.33      296.22     41.29 o 
   2  23   1      170.86      197.88     57.72 o 
   3  23   1        5.95        7.74     43.76 o 
   4  23   1       34.82       -1.39     48.26 o 
  -4  24   1       34.17       55.24     51.56 o 
  -3  24   1      175.67      163.88     50.73 o 
  -2  24   1       90.57      109.34     38.93 o 
  -1  24   1      403.74      410.52     44.26 o 
   0  24   1      419.35      461.61     44.59 o 
   1  24   1     2679.35     2808.50     93.11 o 
   2  24   1     1475.00     1572.46     93.69 o 
   3  24   1     1445.91     1648.59     79.77 o 
   4  24   1      984.51     1118.71     79.36 o 
  -4  25   1      377.57      313.36     84.14 o 
  -3  25   1      611.22      683.62    109.02 o 
  -2  25   1     1742.55     1783.09     80.31 o 
  -1  25   1      664.92      750.74     53.31 o 
   0  25   1      394.34      388.41     43.60 o 
   1  25   1      719.19      739.22     63.75 o 
   2  25   1      279.40      324.88     54.50 o 
   3  25   1       50.63        0.66     59.48 o 
   4  25   1      258.76       63.47     72.66 o 
  -3  26   1       82.85      -15.54     78.68 o 
  -2  26   1       31.96      -30.86     43.54 o 
  -1  26   1       55.52       26.36     68.01 o 
   0  26   1      213.55      150.63     55.70 o 
   1  26   1      147.85       93.25     47.25 o 
   2  26   1       45.56       31.31     74.69 o 
   3  26   1       75.14        6.37    106.49 o 
  -3  27   1        4.55      -50.54    116.06 o 
  -2  27   1      122.53       49.69     73.36 o 
  -1  27   1       13.18      -18.63     37.28 o 
   0  27   1       72.42       50.91     37.19 o 
   1  27   1      155.71      208.09     53.68 o 
   2  27   1        2.44      -48.88     48.88 o 
   3  27   1      110.66      -70.22    123.02 o 
  -2  28   1       46.10      -64.90     64.90 o 
  -1  28   1       83.92       90.61     40.51 o 
   0  28   1        1.23       25.65     40.46 o 
   1  28   1       85.61       20.15     47.61 o 
   2  28   1       68.18       11.16     64.56 o 
  -1  29   1      108.17      101.66     89.66 o 
   0  29   1        1.22     -108.23    108.23 o 
   1  29   1       15.39       58.61     77.18 o 
  -7   0   2     1223.70     1255.09     90.46 o 
  -6   0   2     1355.61     1310.32     82.40 o 
  -5   0   2     2029.27     2009.11     88.53 o 
  -4   0   2    10817.45    10593.69    200.03 o 
  -3   0   2     2908.56     2549.62     49.80 o 
  -2   0   2     2700.06     2410.49     64.28 o 
  -1   0   2    13177.78    13220.09    259.11 o 
   0   0   2     1154.58     1301.13     26.13 o 
   1   0   2     2524.23     2399.90     54.52 o 
   2   0   2     4032.15     4027.89     76.32 o 
   3   0   2     2052.97     2441.73    120.12 o 
   4   0   2     1140.94     1117.20     60.98 o 
   5   0   2     1429.85     1368.08     57.83 o 
   6   0   2      877.18      717.84    102.13 o 
   7   0   2     1294.06     1252.88    131.15 o 
  -7   1   2      193.39      213.02     43.95 o 
  -6   1   2       37.46       33.31     38.88 o 
  -5   1   2       28.56        6.79     34.51 o 
  -4   1   2      245.14      273.22     33.76 o 
  -3   1   2     2626.77     2502.66     36.12 o 
  -2   1   2     7429.39     7230.34     78.60 o 
  -1   1   2    53569.12    54995.17    489.81 o 
   0   1   2     1841.21     2062.38     24.95 o 
   1   1   2    11730.78    11798.37    103.38 o 
   2   1   2     3106.10     2899.74     45.24 o 
   3   1   2     4655.41     4463.31     55.44 o 
   4   1   2     1986.57     1884.32     41.04 o 
   5   1   2       21.03        4.29     26.32 o 
   6   1   2       50.02      109.15     54.15 o 
   7   1   2        9.59      -50.07     50.07 o 
  -7   2   2      225.92      268.58     52.60 o 
  -6   2   2      593.68      709.92     52.33 o 
  -5   2   2      464.61      551.33     55.03 o 
  -4   2   2      550.22      628.22     40.98 o 
  -3   2   2       14.70        9.26     12.11 o 
  -2   2   2     5129.88     5207.54     54.01 o 
  -1   2   2      113.80      152.35     11.20 o 
   0   2   2      248.80      313.24     11.50 o 
   1   2   2     6484.00     6227.60     66.85 o 
   2   2   2     1752.27     1754.16     29.20 o 
   3   2   2     2664.93     2780.57     42.63 o 
   4   2   2      368.57      404.02     30.39 o 
   5   2   2      296.35      333.03     37.83 o 
   6   2   2      140.69      131.58     56.17 o 
   7   2   2        0.18        4.84     55.85 o 
  -7   3   2      587.24      698.89     65.12 o 
  -6   3   2      883.17     1032.73     58.19 o 
  -5   3   2      530.99      658.65     47.64 o 
  -4   3   2     2502.67     2530.08     61.98 o 
  -3   3   2     1923.21     1777.10     31.17 o 
  -2   3   2      143.25      191.51     13.16 o 
  -1   3   2    31158.99    32656.05    267.08 o 
   0   3   2      245.44      283.36     13.37 o 
   1   3   2     7672.30     7673.72     93.86 o 
   2   3   2    12980.13    12634.54    114.98 o 
   3   3   2     7342.39     7463.03     79.97 o 
   4   3   2     5173.87     5180.55     68.36 o 
   5   3   2      951.67     1034.50     42.44 o 
   6   3   2     1036.45     1165.77     84.58 o 
   7   3   2      194.09      311.04     64.21 o 
  -7   4   2       93.72       44.90     72.27 o 
  -6   4   2      152.28       90.86     53.01 o 
  -5   4   2     1041.49     1047.09     51.83 o 
  -4   4   2     3755.45     3628.55     74.90 o 
  -3   4   2     2775.95     2594.09     40.55 o 
  -2   4   2    10632.82    10483.12    105.30 o 
  -1   4   2    10869.19    10936.00     97.89 o 
   0   4   2    26423.02    26616.50    350.52 o 
   1   4   2    10131.02     9578.73     96.34 o 
   2   4   2       37.20       -6.24     11.96 o 
   3   4   2      233.35      276.86     20.27 o 
   4   4   2       27.54       18.90     21.29 o 
   5   4   2      397.79      434.83     34.07 o 
   6   4   2     1134.30     1192.42     81.60 o 
   7   4   2      682.20      663.72     75.17 o 
  -7   5   2      244.64      378.75     60.69 o 
  -6   5   2       87.19      101.21     38.66 o 
  -5   5   2      441.77      459.15     43.34 o 
  -4   5   2      329.84      304.92     36.01 o 
  -3   5   2     2181.93     2217.16     37.95 o 
  -2   5   2      994.37      913.98     22.59 o 
  -1   5   2     2274.23     2344.35     31.87 o 
   0   5   2     2679.93     2658.28     33.43 o 
   1   5   2      706.54      715.57     17.22 o 
   2   5   2     2435.72     2336.92     35.18 o 
   3   5   2     2268.61     2333.89     40.25 o 
   4   5   2      792.04      805.24     32.34 o 
   5   5   2       16.66        2.53     26.27 o 
   6   5   2       49.77      -12.73     51.98 o 
   7   5   2       88.17       29.68    152.91 o 
  -7   6   2      589.49      506.63     61.73 o 
  -6   6   2       65.48      -34.36     36.75 o 
  -5   6   2      568.60      627.81     46.74 o 
  -4   6   2      557.51      669.47     43.04 o 
  -3   6   2      133.04      139.51     17.66 o 
  -2   6   2      966.11      962.62     24.31 o 
  -1   6   2     2005.33     2140.06     31.37 o 
   0   6   2     3000.40     2901.64     41.24 o 
   1   6   2      229.68      224.92     12.90 o 
   2   6   2       58.10       94.84     14.50 o 
   3   6   2       94.81      164.06     20.43 o 
   4   6   2        1.25      -27.04     27.04 o 
   5   6   2      168.66      151.85     28.54 o 
   6   6   2       68.45       10.93     49.90 o 
   7   6   2      146.27      105.94     76.89 o 
  -7   7   2     1063.86     1122.89     71.17 o 
  -6   7   2       55.82       55.20     37.40 o 
  -5   7   2      362.18      426.69     43.16 o 
  -4   7   2       31.04       -5.12     29.84 o 
  -3   7   2       95.60       77.89     18.27 o 
  -2   7   2      396.79      472.78     20.62 o 
  -1   7   2     2832.78     2952.10     38.36 o 
   0   7   2    11101.06    11278.90    102.11 o 
   1   7   2      960.10      860.78     18.64 o 
   2   7   2     2892.80     2755.29     39.33 o 
   3   7   2     3860.06     3747.24     53.92 o 
   4   7   2     5980.45     5841.29     84.74 o 
   5   7   2       30.40       24.46     26.52 o 
   6   7   2      230.18      257.94     47.37 o 
   7   7   2       90.46      -80.08     80.08 o 
  -7   8   2      264.41      152.11     53.27 o 
  -6   8   2     1691.08     1617.45     73.00 o 
  -5   8   2     1206.31     1217.30     55.64 o 
  -4   8   2     3875.04     3786.03     89.61 o 
  -3   8   2     1186.45     1051.88     31.28 o 
  -2   8   2     5547.55     5294.18     61.65 o 
  -1   8   2     2548.90     2429.99     34.89 o 
   0   8   2      390.44      363.12     13.82 o 
   1   8   2     4793.69     5045.87     75.63 o 
   2   8   2      321.72      405.07     19.34 o 
   3   8   2      103.96      160.91     20.86 o 
   4   8   2      430.92      484.56     34.15 o 
   5   8   2      435.02      488.39     36.14 o 
   6   8   2      376.30      293.32     66.44 o 
   7   8   2      683.11      567.54    133.47 o 
  -7   9   2       36.91       -2.26     47.52 o 
  -6   9   2        5.85        0.15     41.13 o 
  -5   9   2       29.89      -14.99     34.17 o 
  -4   9   2       37.57       54.71     24.15 o 
  -3   9   2      737.15      799.36     34.21 o 
  -2   9   2      279.60      293.48     19.65 o 
  -1   9   2      534.63      638.09     20.80 o 
   0   9   2      528.20      620.80     21.00 o 
   1   9   2      118.45      180.43     17.30 o 
   2   9   2        2.28       -8.49     12.63 o 
   3   9   2      132.73      115.71     20.71 o 
   4   9   2        2.93      -24.02     24.02 o 
   5   9   2      185.24      159.27     30.11 o 
   6   9   2       19.25      -16.09     49.23 o 
   7   9   2      124.85       98.07     97.49 o 
  -7  10   2      141.09       25.57     65.74 o 
  -6  10   2      691.43      693.65     58.57 o 
  -5  10   2      302.63      349.96     42.86 o 
  -4  10   2      566.85      631.53     35.62 o 
  -3  10   2      700.71      651.85     30.04 o 
  -2  10   2     8112.68     8295.78     87.66 o 
  -1  10   2     1156.24     1130.07     26.69 o 
   0  10   2     1656.14     1672.41     31.32 o 
   1  10   2     4734.17     5097.59     66.17 o 
   2  10   2       80.94       65.87     15.83 o 
   3  10   2      198.95      200.24     21.56 o 
   4  10   2     1013.07     1103.88     44.32 o 
   5  10   2      844.00      893.12     50.91 o 
   6  10   2      682.78      902.73     81.75 o 
   7  10   2      513.52      573.92    133.47 o 
  -7  11   2      786.52      949.19    100.33 o 
  -6  11   2       46.32      134.33     42.42 o 
  -5  11   2      590.07      646.11     49.83 o 
  -4  11   2       25.01        9.66     31.03 o 
  -3  11   2        1.20      -19.68     19.68 o 
  -2  11   2     1585.09     1594.13     34.69 o 
  -1  11   2     3113.73     2962.35     46.74 o 
   0  11   2    13549.95    13727.97    128.94 o 
   1  11   2     4752.60     4257.46     60.60 o 
   2  11   2     7281.61     6771.37     75.36 o 
   3  11   2     5220.28     4977.95     88.19 o 
   4  11   2     4991.96     4943.37     94.00 o 
   5  11   2      338.86      402.48     43.42 o 
   6  11   2      141.89      155.55     60.50 o 
   7  11   2       35.79      -89.37     89.37 o 
  -7  12   2      137.03       19.71    170.90 o 
  -6  12   2       60.40       55.61     59.15 o 
  -5  12   2      873.79     1000.25     61.11 o 
  -4  12   2     2094.29     2086.27     52.61 o 
  -3  12   2     2805.31     2675.57     49.21 o 
  -2  12   2     1928.92     1855.99     52.62 o 
  -1  12   2     1746.33     1656.04     33.30 o 
   0  12   2      891.20      897.77     26.94 o 
   1  12   2      931.16      964.60     31.16 o 
   2  12   2      494.33      635.24     33.17 o 
   3  12   2      455.91      544.67     40.93 o 
   4  12   2        3.29      -29.07     32.72 o 
   5  12   2      480.71      544.34     52.85 o 
   6  12   2      453.58      535.86     78.32 o 
  -6  13   2        7.57      -51.31     51.31 o 
  -5  13   2      334.65      434.41     55.01 o 
  -4  13   2      196.26      217.56     29.15 o 
  -3  13   2      932.24      984.77     37.37 o 
  -2  13   2      591.77      697.05     36.92 o 
  -1  13   2     1089.15     1087.70     29.86 o 
   0  13   2     2015.82     2078.43     42.75 o 
   1  13   2      798.59      831.07     31.54 o 
   2  13   2      649.26      740.29     34.20 o 
   3  13   2       56.60       55.74     31.49 o 
   4  13   2      212.84      232.20     38.30 o 
   5  13   2       35.85       20.20     55.56 o 
   6  13   2       14.20      -31.01     58.26 o 
  -6  14   2       48.41       65.18     58.23 o 
  -5  14   2        8.53      -45.74     45.74 o 
  -4  14   2      131.59      101.92     30.94 o 
  -3  14   2      723.90      853.82     43.43 o 
  -2  14   2      357.06      398.67     26.48 o 
  -1  14   2     2539.57     2372.10     41.59 o 
   0  14   2     2601.81     2582.71     49.43 o 
   1  14   2     1781.85     1811.11     43.00 o 
   2  14   2     1711.87     1688.18     44.15 o 
   3  14   2     1087.53     1082.09     64.16 o 
   4  14   2     1329.58     1271.67     72.30 o 
   5  14   2       38.96       21.90     37.19 o 
   6  14   2       60.14      -17.21     56.89 o 
  -6  15   2      221.73      279.27     97.78 o 
  -5  15   2      347.19      468.03     68.21 o 
  -4  15   2      313.86      394.07     54.44 o 
  -3  15   2      452.83      476.47     35.71 o 
  -2  15   2       14.35       15.15     20.05 o 
  -1  15   2     1957.29     1983.38     59.80 o 
   0  15   2      707.25      799.50     34.03 o 
   1  15   2      694.09      784.24     34.05 o 
   2  15   2     1362.57     1345.58     41.68 o 
   3  15   2     3092.59     3114.30     75.26 o 
   4  15   2     1783.94     1905.22     65.95 o 
   5  15   2     1500.63     1619.17     67.55 o 
   6  15   2      605.99      809.75     87.76 o 
  -6  16   2        2.33      -21.33     56.78 o 
  -5  16   2        4.74      -49.30     49.30 o 
  -4  16   2      225.13      221.03     36.32 o 
  -3  16   2      164.90      141.02     31.98 o 
  -2  16   2      117.91       88.04     32.25 o 
  -1  16   2      791.62      798.56     41.57 o 
   0  16   2      333.06      347.24     28.80 o 
   1  16   2     1915.48     1966.36     47.18 o 
   2  16   2      493.59      556.12     40.90 o 
   3  16   2      475.84      572.72     46.31 o 
   4  16   2      350.79      429.49     45.83 o 
   5  16   2       81.89       16.42     42.15 o 
   6  16   2       81.94      -46.95     62.10 o 
  -6  17   2        4.13        7.38     58.86 o 
  -5  17   2        1.35      -65.54     67.03 o 
  -4  17   2        8.52       -4.46     30.68 o 
  -3  17   2       65.16       10.76     36.18 o 
  -2  17   2     1301.71     1302.04     51.10 o 
  -1  17   2     6161.94     5994.50    100.01 o 
   0  17   2     1109.93     1140.38     45.26 o 
   1  17   2     1789.23     1770.89     47.46 o 
   2  17   2      856.41      943.45     48.99 o 
   3  17   2     1694.73     1730.03     72.12 o 
   4  17   2      113.45       93.93     37.80 o 
   5  17   2       12.72      -20.38     40.65 o 
   6  17   2      100.95       81.97     70.35 o 
  -6  18   2      356.54      328.45     99.81 o 
  -5  18   2      229.04      159.22     62.55 o 
  -4  18   2     1254.26     1209.86     71.01 o 
  -3  18   2     1647.59     1620.23     57.32 o 
  -2  18   2      171.08      114.58     33.84 o 
  -1  18   2     4632.71     4618.01     87.88 o 
   0  18   2      434.50      492.14     37.91 o 
   1  18   2      111.25       45.50     42.97 o 
   2  18   2       52.76       59.36     32.46 o 
   3  18   2        7.30      -45.82     45.82 o 
   4  18   2      200.29      259.29     48.13 o 
   5  18   2      778.34      976.26     62.60 o 
   6  18   2      366.78      436.83     85.51 o 
  -5  19   2        1.61        6.96     81.82 o 
  -4  19   2        4.22      -52.81     52.81 o 
  -3  19   2       45.14       17.38     32.46 o 
  -2  19   2      399.75      406.58     64.35 o 
  -1  19   2     1302.11     1450.20     53.85 o 
   0  19   2      890.82      984.86     52.60 o 
   1  19   2     2119.04     2194.75     60.88 o 
   2  19   2     2456.69     2341.74     67.22 o 
   3  19   2     2121.11     2084.37     68.22 o 
   4  19   2      390.78      448.92     75.23 o 
   5  19   2      325.50      370.58     58.97 o 
  -5  20   2      423.47      264.62     96.91 o 
  -4  20   2      591.20      588.33     78.05 o 
  -3  20   2      379.88      496.03     45.47 o 
  -2  20   2        4.44      -29.94     29.94 o 
  -1  20   2       65.21       36.63     30.06 o 
   0  20   2      706.20      760.98     45.34 o 
   1  20   2      137.92      200.15     33.15 o 
   2  20   2       39.27       11.69     39.19 o 
   3  20   2     1177.82     1109.69     66.68 o 
   4  20   2      119.23       59.06     42.35 o 
   5  20   2      145.60       90.24     57.04 o 
  -5  21   2       40.23       76.60     89.37 o 
  -4  21   2      415.10      452.71    116.93 o 
  -3  21   2      143.67      108.22     54.28 o 
  -2  21   2        0.94       -3.23     31.71 o 
  -1  21   2      309.50      271.00     39.59 o 
   0  21   2       64.85       83.95     37.02 o 
   1  21   2       49.86       26.39     29.30 o 
   2  21   2      286.92      316.63     48.61 o 
   3  21   2      656.51      751.04     62.15 o 
   4  21   2        5.44      -44.35     44.35 o 
   5  21   2      343.08      369.25     56.30 o 
  -4  22   2      385.52      344.83     61.10 o 
  -3  22   2      320.25      236.24     42.54 o 
  -2  22   2       52.39        0.11     34.14 o 
  -1  22   2     1599.27     1518.61     58.46 o 
   0  22   2     2069.39     1942.73     62.59 o 
   1  22   2      562.35      688.01     57.43 o 
   2  22   2      111.19      131.78     45.84 o 
   3  22   2        2.89      -35.74     43.31 o 
   4  22   2      170.37       64.98     59.36 o 
   5  22   2       92.90       67.32     82.40 o 
  -4  23   2       39.18       66.86     55.63 o 
  -3  23   2      106.88       29.38     48.74 o 
  -2  23   2        7.12       13.34     33.61 o 
  -1  23   2       54.88       41.99     33.06 o 
   0  23   2        7.24      -20.06     38.36 o 
   1  23   2       12.22        0.55     38.73 o 
   2  23   2      571.15      581.55     59.77 o 
   3  23   2      502.75      585.20     64.77 o 
   4  23   2      261.21      343.32     61.91 o 
  -4  24   2        0.41       37.53    125.93 o 
  -3  24   2        1.24       -9.64     60.40 o 
  -2  24   2        0.48       -1.49     42.67 o 
  -1  24   2       34.93      -27.49     33.32 o 
   0  24   2        0.76      -16.91     30.98 o 
   1  24   2       23.57      -21.25     40.14 o 
   2  24   2        7.04       36.91     43.49 o 
   3  24   2        6.43      -45.20     45.84 o 
   4  24   2       58.36      -52.74     52.74 o 
  -4  25   2      168.00      284.35     82.98 o 
  -3  25   2       14.50      -22.11     45.59 o 
  -2  25   2        7.45      -42.72     42.72 o 
  -1  25   2       11.55      -33.47     33.47 o 
   0  25   2      522.10      565.31     48.03 o 
   1  25   2        7.47      -14.23     42.35 o 
   2  25   2      377.48      372.61     55.16 o 
   3  25   2      419.75      506.26     65.76 o 
  -3  26   2      131.06       37.52     49.79 o 
  -2  26   2      423.15      500.26     50.23 o 
  -1  26   2      479.98      578.41     49.52 o 
   0  26   2      724.06      806.40    117.99 o 
   1  26   2      283.88      310.89     79.37 o 
   2  26   2       20.41      -64.32     96.04 o 
   3  26   2       47.71      -28.82     51.26 o 
  -2  27   2        8.70       29.50     70.44 o 
  -1  27   2       29.54       -5.34     47.24 o 
   0  27   2       42.57      -32.63     46.95 o 
   1  27   2       36.36        9.78     44.48 o 
   2  27   2       60.36       79.16     51.32 o 
  -2  28   2      225.49      204.94     55.76 o 
  -1  28   2        2.26      -37.33     37.67 o 
   0  28   2      272.71      311.44     56.89 o 
   1  28   2       58.64       44.16     47.96 o 
   2  28   2       79.08      136.95    117.22 o 
   0  29   2     1411.88     1432.77    121.86 o 
  -7   1   3       89.61       61.49     65.92 o 
  -6   1   3      863.61      882.88     55.90 o 
  -5   1   3     2922.70     2865.82     73.30 o 
  -4   1   3     1287.77     1232.40     48.54 o 
  -3   1   3     6975.07     6625.77    110.37 o 
  -2   1   3     1388.77     1303.07     35.45 o 
  -1   1   3    54375.27    56967.51    459.40 o 
   0   1   3     1678.89     1845.13     28.64 o 
   1   1   3      174.66      234.00     13.94 o 
   2   1   3      617.97      759.59     20.64 o 
   3   1   3       80.70       73.51     16.82 o 
   4   1   3     1751.12     1667.22     44.46 o 
   5   1   3     1477.97     1412.45     53.16 o 
   6   1   3      910.40      908.31     49.01 o 
   7   1   3      646.35      591.64     75.08 o 
  -7   2   3      333.64      424.65    108.10 o 
  -6   2   3      170.84       99.94     40.31 o 
  -5   2   3        8.47      -29.36     32.53 o 
  -4   2   3       44.26       21.28     28.96 o 
  -3   2   3      178.67      169.95     15.09 o 
  -2   2   3     1093.28     1022.82     24.12 o 
  -1   2   3     4914.61     4955.43     54.28 o 
   0   2   3     7305.72     7597.29     73.32 o 
   1   2   3    12414.19    12922.13    115.63 o 
   2   2   3    10875.76    10690.17    130.37 o 
   3   2   3     4263.46     3962.07     52.55 o 
   4   2   3     1871.81     1877.03     46.85 o 
   5   2   3     4773.30     4473.21     86.13 o 
   6   2   3       24.72       12.02     39.05 o 
   7   2   3       61.69      130.71     86.76 o 
  -7   3   3       73.47      -39.61     39.61 o 
  -6   3   3      104.64       -9.84     53.94 o 
  -5   3   3      484.56      562.88     45.90 o 
  -4   3   3      975.04      957.74     46.46 o 
  -3   3   3     4052.89     3755.63     68.18 o 
  -2   3   3     3809.86     3811.42     44.14 o 
  -1   3   3       19.20       11.40     11.15 o 
   0   3   3     5156.06     5426.73     56.32 o 
   1   3   3      483.58      547.76     22.41 o 
   2   3   3     1049.63     1158.14     30.63 o 
   3   3   3      130.33      151.60     18.03 o 
   4   3   3     1355.81     1338.69     42.13 o 
   5   3   3       34.65       29.73     26.87 o 
   6   3   3     1014.42      986.80     62.92 o 
   7   3   3      448.60      433.16     72.38 o 
  -7   4   3       19.71      -36.18     54.30 o 
  -6   4   3      742.14      779.82     55.05 o 
  -5   4   3      333.55      418.08     43.00 o 
  -4   4   3      268.75      305.37     41.38 o 
  -3   4   3      274.16      298.43     22.08 o 
  -2   4   3     1303.10     1279.84     24.97 o 
  -1   4   3      113.61      153.40     13.65 o 
   0   4   3      140.96      220.89     14.77 o 
   1   4   3        5.37        3.53     14.48 o 
   2   4   3      271.93      364.71     22.95 o 
   3   4   3       23.73       14.15     15.95 o 
   4   4   3     1292.12     1279.76     52.94 o 
   5   4   3      103.31      164.71     35.60 o 
   6   4   3      169.17      180.24     47.38 o 
   7   4   3       19.91      -22.37     58.03 o 
  -7   5   3       92.10       65.49     48.02 o 
  -6   5   3     1742.34     1816.69     67.57 o 
  -5   5   3     1504.30     1473.70     57.21 o 
  -4   5   3     1530.48     1459.58     52.64 o 
  -3   5   3     1563.06     1534.24     31.43 o 
  -2   5   3     1699.03     1613.14     29.22 o 
  -1   5   3     5179.20     5385.57     57.80 o 
   0   5   3       80.58       94.09     14.32 o 
   1   5   3     1214.73     1278.92     28.98 o 
   2   5   3     1080.58     1078.24     30.63 o 
   3   5   3     3696.20     3474.98     50.27 o 
   4   5   3     1243.97     1219.78     41.96 o 
   5   5   3     2274.71     2154.91     64.62 o 
   6   5   3     1350.99     1292.96     66.08 o 
   7   5   3      515.20      494.93     76.25 o 
  -7   6   3       17.90      -44.29     44.29 o 
  -6   6   3        1.22      -36.11     36.11 o 
  -5   6   3       78.51       53.22     35.11 o 
  -4   6   3      777.53      827.16     47.44 o 
  -3   6   3     4215.84     4226.69     55.25 o 
  -2   6   3     4431.24     4226.19     56.04 o 
  -1   6   3     2541.06     2422.81     34.57 o 
   0   6   3    14501.69    14866.20    197.58 o 
   1   6   3     5610.49     5501.52     79.77 o 
   2   6   3     3882.49     3731.91     55.43 o 
   3   6   3     3611.07     3467.74     51.30 o 
   4   6   3     2771.12     2671.76     57.24 o 
   5   6   3      817.61      861.48     41.61 o 
   6   6   3       42.12       33.41     40.10 o 
   7   6   3       17.72        8.70     96.33 o 
  -7   7   3       92.34      125.87     48.18 o 
  -6   7   3        8.87      -51.04     51.04 o 
  -5   7   3       91.60       97.26     36.32 o 
  -4   7   3        5.33       -9.14     30.09 o 
  -3   7   3       63.63       31.92     18.05 o 
  -2   7   3       11.19       -1.26     13.88 o 
  -1   7   3     1531.23     1590.31     28.32 o 
   0   7   3       70.06       70.00     11.74 o 
   1   7   3     1330.48     1390.66     24.70 o 
   2   7   3      134.89      106.77     21.06 o 
   3   7   3      252.24      272.00     30.13 o 
   4   7   3      766.67      822.92     39.24 o 
   5   7   3      151.54      110.91     29.75 o 
   6   7   3      103.20       94.63     54.55 o 
   7   7   3       45.95      -22.05     95.75 o 
  -7   8   3      513.46      735.23    141.84 o 
  -6   8   3      203.42      246.56     93.64 o 
  -5   8   3      432.03      409.41     44.22 o 
  -4   8   3      286.84      374.76     40.13 o 
  -3   8   3      136.70      174.77     29.43 o 
  -2   8   3      891.80     1003.87     27.89 o 
  -1   8   3      382.81      440.43     19.07 o 
   0   8   3     4050.44     4109.02     48.15 o 
   1   8   3      971.74      839.78     20.23 o 
   2   8   3     3001.10     2849.65     48.11 o 
   3   8   3     3031.55     2905.52     65.50 o 
   4   8   3     1761.65     1678.07     47.92 o 
   5   8   3     1362.05     1381.67     48.15 o 
   6   8   3      434.66      503.35     99.52 o 
   7   8   3      186.62      128.25     99.23 o 
  -7   9   3      300.90      255.52     79.84 o 
  -6   9   3     2805.95     2830.03     82.91 o 
  -5   9   3     1907.55     1979.30     65.76 o 
  -4   9   3     2717.39     2718.79     69.99 o 
  -3   9   3     2267.93     2078.96     41.54 o 
  -2   9   3     8913.17     8812.74     92.13 o 
  -1   9   3     7647.95     7743.71     85.55 o 
   0   9   3     1387.42     1365.28     27.84 o 
   1   9   3      137.10      108.85     16.56 o 
   2   9   3        3.35       -2.90     11.93 o 
   3   9   3     1118.26     1133.19     43.54 o 
   4   9   3      196.20      180.39     30.21 o 
   5   9   3     3517.90     3438.94    116.76 o 
   6   9   3     1536.24     1560.44     90.07 o 
   7   9   3      854.25      701.01    129.41 o 
  -7  10   3       72.03       15.04     99.98 o 
  -6  10   3      180.82      213.65     53.38 o 
  -5  10   3      458.88      597.07     47.91 o 
  -4  10   3      394.26      407.57     39.93 o 
  -3  10   3       14.02       15.89     24.02 o 
  -2  10   3     2213.69     2155.08     40.00 o 
  -1  10   3      786.80      772.38     24.39 o 
   0  10   3     2489.74     2299.12     32.74 o 
   1  10   3     5661.96     5262.02     68.92 o 
   2  10   3     6064.82     6046.65     78.25 o 
   3  10   3     4342.85     4136.40     67.68 o 
   4  10   3     2506.64     2579.37     69.30 o 
   5  10   3      763.01      815.67     51.37 o 
   6  10   3     1054.88     1105.20     71.74 o 
  -7  11   3      163.73      -13.06    113.45 o 
  -6  11   3      102.24      -23.40     53.85 o 
  -5  11   3       76.59       35.62     35.01 o 
  -4  11   3       84.26       21.37     37.13 o 
  -3  11   3      775.13      838.22     40.06 o 
  -2  11   3     4102.64     4107.17     69.77 o 
  -1  11   3      153.64      160.45     17.63 o 
   0  11   3     3749.07     3875.81     52.26 o 
   1  11   3     1933.47     1895.64     38.95 o 
   2  11   3      507.47      560.00     26.86 o 
   3  11   3       74.28       37.94     30.23 o 
   4  11   3       50.93       15.24     32.39 o 
   5  11   3      122.05       94.11     36.46 o 
   6  11   3       32.57      -42.86     42.86 o 
  -6  12   3      125.56      138.40    118.67 o 
  -5  12   3      156.73       81.63     38.29 o 
  -4  12   3      171.79      198.08     35.63 o 
  -3  12   3     3199.75     3095.97     53.14 o 
  -2  12   3      743.68      760.00     30.42 o 
  -1  12   3     1504.52     1421.82     32.15 o 
   0  12   3     3687.50     3721.91     52.92 o 
   1  12   3      187.30      140.34     22.04 o 
   2  12   3     1656.38     1743.42     41.48 o 
   3  12   3      274.09      291.47     37.08 o 
   4  12   3      589.55      679.79     47.72 o 
   5  12   3        4.48      -33.63     33.63 o 
   6  12   3        0.59      -63.35     63.35 o 
  -6  13   3     1220.22     1236.30     95.94 o 
  -5  13   3     1358.22     1357.43     74.85 o 
  -4  13   3     1415.09     1484.82     54.30 o 
  -3  13   3      431.24      440.43     29.63 o 
  -2  13   3     3615.28     3502.08     54.85 o 
  -1  13   3     1824.42     1815.14     36.52 o 
   0  13   3      855.27      834.72     30.88 o 
   1  13   3      414.12      433.58     27.30 o 
   2  13   3      467.94      453.86     38.42 o 
   3  13   3     1389.26     1361.18     54.30 o 
   4  13   3      983.70     1002.85     52.95 o 
   5  13   3     1082.92     1191.96     59.33 o 
   6  13   3      667.98      710.12     65.48 o 
  -6  14   3      227.92      255.00     67.59 o 
  -5  14   3        0.21        5.58     45.46 o 
  -4  14   3      122.16      100.28     31.90 o 
  -3  14   3      341.57      385.28     31.23 o 
  -2  14   3      797.53      812.97     32.13 o 
  -1  14   3      293.64      353.89     27.26 o 
   0  14   3      506.94      518.84     27.41 o 
   1  14   3     1329.82     1408.16     73.66 o 
   2  14   3      634.86      740.81     44.73 o 
   3  14   3      668.82      755.35     48.54 o 
   4  14   3       74.08       94.19     36.68 o 
   5  14   3       50.30       33.33     38.70 o 
   6  14   3       46.26       15.49     59.68 o 
  -6  15   3      193.29      259.84     66.19 o 
  -5  15   3       11.72       -8.70     55.00 o 
  -4  15   3      122.58       93.65     41.56 o 
  -3  15   3      737.16      803.03     34.90 o 
  -2  15   3      347.23      397.48     30.63 o 
  -1  15   3      129.59      167.42     25.18 o 
   0  15   3       88.00      127.60     21.39 o 
   1  15   3       37.39       16.46     28.51 o 
   2  15   3      229.53      263.11     36.97 o 
   3  15   3      399.52      437.56     43.43 o 
   4  15   3       60.87       21.54     38.53 o 
   5  15   3       19.93      -37.90     39.43 o 
   6  15   3      110.29      125.61     51.22 o 
  -6  16   3        8.36       74.72     65.42 o 
  -5  16   3      366.97      389.04     66.05 o 
  -4  16   3        0.53      -14.26     38.08 o 
  -3  16   3      873.47      898.22     46.93 o 
  -2  16   3      153.75      148.94     26.99 o 
  -1  16   3     2420.24     2304.10     69.95 o 
   0  16   3     1270.16     1159.81     38.97 o 
   1  16   3     1163.50     1146.80     40.19 o 
   2  16   3     2187.65     2136.39     64.15 o 
   3  16   3       90.02       85.56     37.04 o 
   4  16   3      403.31      530.74     48.90 o 
   5  16   3      132.54      125.55     44.90 o 
   6  16   3       46.37      -63.21    101.55 o 
  -6  17   3      487.42      502.48    192.37 o 
  -5  17   3     1435.70     1410.35     84.26 o 
  -4  17   3      717.78      816.74     78.56 o 
  -3  17   3      943.61      917.59     49.11 o 
  -2  17   3      942.16      932.66     46.86 o 
  -1  17   3     1219.58     1287.64     61.90 o 
   0  17   3        3.46        7.78     23.94 o 
   1  17   3      104.48       81.32     36.80 o 
   2  17   3      674.13      734.31     73.88 o 
   3  17   3      153.66      183.09     38.96 o 
   4  17   3      868.42     1044.19     57.64 o 
   5  17   3      640.00      669.82     58.01 o 
   6  17   3      199.92      229.68     59.93 o 
  -5  18   3       16.35      -68.48     68.48 o 
  -4  18   3       62.03      -37.04     52.46 o 
  -3  18   3      341.50      334.12     39.65 o 
  -2  18   3     2313.19     2350.20     65.44 o 
  -1  18   3      840.74      817.49     45.08 o 
   0  18   3       37.66       56.28     28.24 o 
   1  18   3      618.14      684.28     36.40 o 
   2  18   3      733.36      826.49     49.60 o 
   3  18   3      198.98      115.26     39.23 o 
   4  18   3        8.97       14.12     38.73 o 
   5  18   3       12.29      -29.54     42.24 o 
  -5  19   3      262.61      221.68     94.01 o 
  -4  19   3      494.10      628.47    107.36 o 
  -3  19   3      551.26      571.01     46.80 o 
  -2  19   3      257.64      221.39     36.35 o 
  -1  19   3     5130.79     4902.44    115.92 o 
   0  19   3      355.18      318.27     35.95 o 
   1  19   3      261.37      206.40     42.90 o 
   2  19   3        5.38      -31.66     31.66 o 
   3  19   3       40.51       31.91     36.99 o 
   4  19   3      238.31      241.27     46.99 o 
   5  19   3      170.50      133.84     57.04 o 
  -5  20   3        3.35       47.58     85.30 o 
  -4  20   3       79.33       49.09     48.20 o 
  -3  20   3      246.87      199.82     66.42 o 
  -2  20   3       68.20       15.56     31.70 o 
  -1  20   3     1300.01     1284.52     52.56 o 
   0  20   3      388.54      431.63     38.71 o 
   1  20   3     1259.47     1293.78     64.18 o 
   2  20   3     2446.47     2420.72     83.57 o 
   3  20   3      655.32      836.60     56.65 o 
   4  20   3     1554.70     1560.84     69.12 o 
   5  20   3      691.36      832.06     66.31 o 
  -5  21   3      176.71      234.44    100.39 o 
  -4  21   3      581.74      572.76    102.71 o 
  -3  21   3      443.28      452.62     51.30 o 
  -2  21   3      599.74      613.32     47.50 o 
  -1  21   3      119.39      113.20     33.60 o 
   0  21   3      260.99      298.96     41.46 o 
   1  21   3      202.14      250.33     45.66 o 
   2  21   3      292.23      283.18     55.26 o 
   3  21   3       58.48       59.95     46.36 o 
   4  21   3      454.86      359.92     53.84 o 
   5  21   3       19.16      -45.92     45.92 o 
  -4  22   3       10.42      -73.12     73.12 o 
  -3  22   3        8.95      -34.95     34.95 o 
  -2  22   3      130.70       87.99     47.83 o 
  -1  22   3       10.43      -29.59     29.59 o 
   0  22   3      129.40      141.82     43.41 o 
   1  22   3      161.47      100.76     49.56 o 
   2  22   3      126.69       63.95     43.86 o 
   3  22   3      422.80      334.52     59.16 o 
   4  22   3      396.14      452.97     77.09 o 
  -4  23   3      289.07      197.88     89.37 o 
  -3  23   3        5.56      -79.26     84.86 o 
  -2  23   3       23.34       35.35     34.44 o 
  -1  23   3      111.79       67.35     36.27 o 
   0  23   3      399.80      418.90     53.73 o 
   1  23   3      334.35      297.53     49.78 o 
   2  23   3      731.36      940.14     67.59 o 
   3  23   3      516.45      650.75     64.78 o 
   4  23   3      163.15       84.74     56.36 o 
  -4  24   3      310.98      231.54     86.47 o 
  -3  24   3     1101.40     1194.66     66.07 o 
  -2  24   3      900.43      954.81     56.73 o 
  -1  24   3     1340.48     1355.97     58.96 o 
   0  24   3      769.96      862.69     70.39 o 
   1  24   3      658.43      652.54     61.52 o 
   2  24   3      299.96      277.54     53.83 o 
   3  24   3       13.52      -40.40     47.38 o 
   4  24   3      180.06      207.43    148.85 o 
  -3  25   3      128.21       24.06     42.51 o 
  -2  25   3       71.75      121.96     39.82 o 
  -1  25   3       59.93        1.72     34.58 o 
   0  25   3      881.77      944.91     82.85 o 
   1  25   3       30.05       -3.97     43.49 o 
   2  25   3      494.85      605.80     64.82 o 
   3  25   3      299.78      309.86     60.88 o 
  -3  26   3       80.73       85.46     58.52 o 
  -2  26   3      201.52      185.55     43.24 o 
  -1  26   3       64.42       39.81     38.37 o 
   0  26   3       44.07      -26.73     42.44 o 
   1  26   3        3.67       22.88     62.45 o 
   2  26   3      148.02      108.82     54.46 o 
   3  26   3      340.74      268.13    127.38 o 
  -2  27   3      816.36      820.46     97.08 o 
  -1  27   3     1010.97     1014.81     69.57 o 
   0  27   3      344.18      376.83     60.12 o 
   1  27   3      380.33      370.06     59.83 o 
   2  27   3       21.76      -60.88     60.88 o 
  -1  28   3       16.05        9.06     70.05 o 
   0  28   3       83.23       -4.32     60.79 o 
   1  28   3      479.45      439.21     63.84 o 
  -7   0   4      489.69      599.80     84.50 o 
  -6   0   4       37.77      -21.93    106.78 o 
  -5   0   4     1770.67     1725.90     87.40 o 
  -4   0   4      970.58     1099.02     70.13 o 
  -3   0   4      530.56      696.73     60.35 o 
  -2   0   4     7781.49     8664.78    314.24 o 
  -1   0   4     2327.56     2438.18     47.35 o 
   0   0   4     3372.26     3751.70     65.68 o 
   1   0   4     4646.60     4856.45     67.57 o 
   2   0   4     7529.21     8053.87    167.37 o 
   3   0   4     3270.82     3082.01     65.25 o 
   4   0   4     1840.80     1626.34     76.18 o 
   5   0   4     1184.15     1190.89     74.85 o 
   6   0   4      810.56      804.21     70.80 o 
   7   0   4      287.29      288.41     99.23 o 
  -7   1   4      147.02       55.78     45.98 o 
  -6   1   4        2.81      -36.78     36.78 o 
  -5   1   4      275.10      232.79     40.49 o 
  -4   1   4       57.92       12.57     31.24 o 
  -3   1   4      542.59      608.49     36.18 o 
  -2   1   4     2191.22     2061.84     46.90 o 
  -1   1   4      233.77      245.62     14.78 o 
   0   1   4     2358.45     2573.63     37.14 o 
   1   1   4       27.82       39.75     11.55 o 
   2   1   4     5186.60     5506.73     61.02 o 
   3   1   4      307.94      383.30     21.84 o 
   4   1   4        8.08      -23.14     30.03 o 
   5   1   4      113.11      119.15     35.38 o 
   6   1   4       32.49      -25.56     36.02 o 
   7   1   4        0.74      -79.79     79.79 o 
  -7   2   4      133.33       91.80     78.23 o 
  -6   2   4      203.22      279.08     45.23 o 
  -5   2   4      868.07      981.81     54.24 o 
  -4   2   4      392.73      447.80     40.30 o 
  -3   2   4      420.77      512.06     34.48 o 
  -2   2   4      403.30      555.17     27.60 o 
  -1   2   4     1004.24     1078.49     23.92 o 
   0   2   4      956.66     1083.61     26.16 o 
   1   2   4       12.63       38.10     11.81 o 
   2   2   4      455.81      528.36     24.66 o 
   3   2   4      757.58      876.67     27.29 o 
   4   2   4      140.50       60.90     32.20 o 
   5   2   4      383.17      462.00     41.35 o 
   6   2   4      520.08      574.89     47.60 o 
   7   2   4      124.65      197.67     70.51 o 
  -7   3   4      321.59      198.71     47.56 o 
  -6   3   4      104.74      146.30     41.08 o 
  -5   3   4      146.66      192.44     39.95 o 
  -4   3   4      170.37      212.26     32.73 o 
  -3   3   4     1729.99     1723.98     49.87 o 
  -2   3   4     8201.37     8463.11    104.76 o 
  -1   3   4     4733.95     4660.20     58.51 o 
   0   3   4     4498.35     4681.99     53.84 o 
   1   3   4     6764.59     6664.11     62.62 o 
   2   3   4    17345.64    17598.90    220.81 o 
   3   3   4     2948.00     2752.78     51.28 o 
   4   3   4     3052.89     2930.32     58.39 o 
   5   3   4      402.88      402.44     40.86 o 
   6   3   4       16.52       -3.21     41.80 o 
   7   3   4        4.55       85.97     63.73 o 
  -7   4   4      823.26      892.29     63.73 o 
  -6   4   4     2103.57     2148.27     72.81 o 
  -5   4   4     2323.34     2160.12     66.76 o 
  -4   4   4     3148.41     2894.21     69.78 o 
  -3   4   4     1667.93     1526.42     36.07 o 
  -2   4   4      485.04      456.84     19.79 o 
  -1   4   4      627.21      609.88     20.77 o 
   0   4   4       32.97       11.00     16.61 o 
   1   4   4      555.51      618.58     18.24 o 
   2   4   4     3602.44     3557.97     54.73 o 
   3   4   4     1541.02     1519.22     40.96 o 
   4   4   4      895.49      998.41     46.69 o 
   5   4   4     1791.91     1864.76     61.39 o 
   6   4   4     1845.03     1890.56     65.50 o 
   7   4   4      950.04      986.68     92.10 o 
  -7   5   4      109.88       28.30     63.57 o 
  -6   5   4        1.02      -36.42     36.42 o 
  -5   5   4      566.88      599.24     47.81 o 
  -4   5   4      107.27       79.11     33.20 o 
  -3   5   4     1385.62     1332.37     47.56 o 
  -2   5   4     4340.64     4517.68     54.37 o 
  -1   5   4     1332.63     1319.42     27.14 o 
   0   5   4     2052.79     2038.61     32.85 o 
   1   5   4      671.99      599.93     22.00 o 
   2   5   4      867.62      763.40     52.43 o 
   3   5   4      307.29      337.62     28.25 o 
   4   5   4       17.14       19.34     25.63 o 
   5   5   4      120.76      120.96     37.52 o 
   6   5   4        1.87        6.45     33.63 o 
   7   5   4       50.83      -17.41     96.91 o 
  -7   6   4        1.98       -8.65     44.86 o 
  -6   6   4       54.90        4.54     38.28 o 
  -5   6   4      162.06      179.97     38.16 o 
  -4   6   4      624.96      729.02     46.55 o 
  -3   6   4       51.65       59.97     21.34 o 
  -2   6   4     1158.10     1222.54     28.31 o 
  -1   6   4      719.65      810.28     25.65 o 
   0   6   4      346.43      423.87     18.78 o 
   1   6   4      496.44      575.60     21.97 o 
   2   6   4      439.34      475.01     32.47 o 
   3   6   4     1146.31     1161.79     39.86 o 
   4   6   4     1125.84     1087.91     48.82 o 
   5   6   4       40.60       14.37     33.56 o 
   6   6   4      116.18      150.85     38.75 o 
   7   6   4       44.00      -80.08     99.81 o 
  -7   7   4       73.96      -43.88     43.88 o 
  -6   7   4        9.37      -13.61     46.66 o 
  -5   7   4       20.36       32.38     35.66 o 
  -4   7   4      320.01      367.45     39.82 o 
  -3   7   4     3197.94     3230.45     57.71 o 
  -2   7   4      889.65      819.09     38.06 o 
  -1   7   4    12764.26    12929.26    134.94 o 
   0   7   4    14369.52    14659.97    133.81 o 
   1   7   4     5842.08     5772.77     59.67 o 
   2   7   4     4522.56     4540.11     65.38 o 
   3   7   4     2588.45     2499.67     52.84 o 
   4   7   4      309.76      300.33     32.92 o 
   5   7   4       76.46      -15.38     35.26 o 
   6   7   4       50.92       66.18     46.54 o 
   7   7   4        2.74       80.08    114.90 o 
  -7   8   4       91.80      143.07    106.76 o 
  -6   8   4      471.52      473.33     54.53 o 
  -5   8   4     1008.13     1057.45     57.36 o 
  -4   8   4     1259.91     1339.93     54.39 o 
  -3   8   4     3547.42     3398.26     60.68 o 
  -2   8   4       19.85       -2.51     24.57 o 
  -1   8   4     1115.49     1099.08     27.68 o 
   0   8   4     1378.89     1535.50     29.51 o 
   1   8   4      933.42     1033.75     28.33 o 
   2   8   4     1147.14     1213.83     36.44 o 
   3   8   4     4808.37     4638.79     73.58 o 
   4   8   4       26.84      -26.27     26.27 o 
   5   8   4     1383.43     1482.17     58.38 o 
   6   8   4      884.13     1013.73     66.22 o 
   7   8   4      627.71      792.12    132.31 o 
  -7   9   4       12.46      -19.89     66.44 o 
  -6   9   4        5.49        2.28     39.11 o 
  -5   9   4       33.42       -4.46     37.11 o 
  -4   9   4       57.59       85.31     34.55 o 
  -3   9   4       13.24       -7.38     22.60 o 
  -2   9   4      124.17      153.39     19.90 o 
  -1   9   4      365.51      391.16     25.14 o 
   0   9   4     1099.55     1116.56     26.26 o 
   1   9   4       18.73       14.78     12.62 o 
   2   9   4      287.77      352.86     25.78 o 
   3   9   4     1057.90     1084.00     40.43 o 
   4   9   4       54.38       62.86     34.79 o 
   5   9   4       27.77       26.68     38.62 o 
   6   9   4        5.76      -30.97     71.18 o 
  -7  10   4       64.67      -15.44     49.68 o 
  -6  10   4      134.04      142.84     43.43 o 
  -5  10   4      321.15      358.27     49.65 o 
  -4  10   4      794.57      903.10     51.28 o 
  -3  10   4      800.40      855.02     37.56 o 
  -2  10   4      110.73       80.26     21.32 o 
  -1  10   4      841.67      901.07     27.32 o 
   0  10   4     2027.07     2322.39     53.39 o 
   1  10   4      242.09      308.80     17.37 o 
   2  10   4      935.78      972.61     43.68 o 
   3  10   4     1863.31     1829.86     58.67 o 
   4  10   4      514.24      610.36     46.24 o 
   5  10   4      163.56      207.70     40.18 o 
   6  10   4      186.99      198.12     50.51 o 
  -6  11   4       10.29      -34.22     38.79 o 
  -5  11   4      308.03      303.51     41.85 o 
  -4  11   4      620.86      726.23     48.65 o 
  -3  11   4     2020.12     1961.39     49.44 o 
  -2  11   4      866.85      842.10     48.97 o 
  -1  11   4     5339.22     5328.18     65.09 o 
   0  11   4     3984.56     4120.52     49.89 o 
   1  11   4     1260.02     1115.49     38.08 o 
   2  11   4      943.84      928.11     44.66 o 
   3  11   4     2522.22     2361.07     65.10 o 
   4  11   4      132.92       83.59     34.80 o 
   5  11   4        1.31       70.99     37.22 o 
   6  11   4       99.70       55.37     62.56 o 
  -6  12   4      477.58      558.29     51.89 o 
  -5  12   4       30.97        0.51     36.90 o 
  -4  12   4       19.17       37.44     34.30 o 
  -3  12   4        5.81      -18.96     26.42 o 
  -2  12   4     1671.38     1620.75     38.66 o 
  -1  12   4     1190.43     1261.26     31.92 o 
   0  12   4      846.50      808.07     29.69 o 
   1  12   4      441.41      417.62     26.88 o 
   2  12   4      646.20      743.15     44.07 o 
   3  12   4      872.76      953.32     49.26 o 
   4  12   4      292.61      327.74     41.27 o 
   5  12   4      275.61      242.76     42.95 o 
   6  12   4      273.48      196.29     53.07 o 
  -6  13   4      494.37      507.26    107.35 o 
  -5  13   4      304.65      313.41     44.21 o 
  -4  13   4       70.03       94.71     36.64 o 
  -3  13   4        4.03      -23.68     23.68 o 
  -2  13   4      197.06      222.75     24.35 o 
  -1  13   4     1056.94     1079.40     36.91 o 
   0  13   4     1117.92     1086.63     33.32 o 
   1  13   4     2696.62     2719.30     52.04 o 
   2  13   4     1147.19     1227.57     51.61 o 
   3  13   4      882.13      946.23     51.93 o 
   4  13   4       63.68       52.83     35.50 o 
   5  13   4       34.28       41.83     39.67 o 
   6  13   4       10.00      -13.53     51.68 o 
  -6  14   4     1019.77     1072.95     91.86 o 
  -5  14   4     1642.97     1752.70     78.53 o 
  -4  14   4     2643.52     2721.35     82.12 o 
  -3  14   4     1443.99     1429.77     45.48 o 
  -2  14   4     1363.76     1279.57     41.88 o 
  -1  14   4     1030.14      934.05     36.69 o 
   0  14   4      100.03       78.99     21.47 o 
   1  14   4       35.17        3.96     21.65 o 
   2  14   4     2124.04     2087.07     62.63 o 
   3  14   4     2058.24     1984.73     65.46 o 
   4  14   4     2354.00     2317.11     72.79 o 
   5  14   4     1469.83     1579.03     67.36 o 
   6  14   4     1433.28     1539.70     73.29 o 
  -6  15   4      181.34       47.20     65.05 o 
  -5  15   4       13.87      -57.28     71.30 o 
  -4  15   4      112.14       60.51     31.74 o 
  -3  15   4      323.42      398.18     36.28 o 
  -2  15   4     3747.18     3623.41     66.56 o 
  -1  15   4     3438.20     3161.13     64.03 o 
   0  15   4     8424.22     8104.72     94.81 o 
   1  15   4     6995.19     6708.72    107.87 o 
   2  15   4     6679.13     6282.54    115.59 o 
   3  15   4     6409.99     6126.36    111.45 o 
   4  15   4     1157.55     1140.29     60.95 o 
   5  15   4      664.92      744.76     58.87 o 
   6  15   4       29.07      -40.32     45.02 o 
  -6  16   4      189.20      246.76     68.12 o 
  -5  16   4      532.77      534.67     68.30 o 
  -4  16   4     1003.92      976.06     82.68 o 
  -3  16   4     2249.46     2151.69     60.70 o 
  -2  16   4      480.16      553.34     35.61 o 
  -1  16   4      858.92      828.84     37.23 o 
   0  16   4      397.01      432.18     28.98 o 
   1  16   4       13.12        1.87     31.33 o 
   2  16   4      174.78      207.35     37.82 o 
   3  16   4     1302.92     1332.78     58.09 o 
   4  16   4      415.07      554.30     52.83 o 
   5  16   4      919.73     1160.30     75.55 o 
   6  16   4      664.19      738.59     72.48 o 
  -6  17   4        5.11      324.39    100.97 o 
  -5  17   4       64.70        3.22    124.77 o 
  -4  17   4       27.89      -49.57     49.57 o 
  -3  17   4        0.95      -33.45     33.45 o 
  -2  17   4      265.02      299.60     33.85 o 
  -1  17   4      684.33      673.34     33.58 o 
   0  17   4      243.48      286.18     29.91 o 
   1  17   4       13.62      -26.88     29.51 o 
   2  17   4      106.80        1.64     33.34 o 
   3  17   4        1.75        6.36     35.61 o 
   4  17   4      115.80       94.85     41.47 o 
   5  17   4        2.65        6.26     43.66 o 
  -5  18   4      501.34      528.84     79.04 o 
  -4  18   4       62.99       19.68     53.12 o 
  -3  18   4        7.66      -33.43     33.43 o 
  -2  18   4     1479.89     1486.63     54.34 o 
  -1  18   4      166.20      138.92     31.98 o 
   0  18   4      776.90      904.30     40.70 o 
   1  18   4      664.14      762.82     47.40 o 
   2  18   4     1088.09     1139.46     54.23 o 
   3  18   4      394.16      427.90     49.13 o 
   4  18   4      350.46      365.14     49.10 o 
   5  18   4       92.17       45.64     56.04 o 
  -4  19   4      202.59      196.36     57.57 o 
  -3  19   4       62.83       48.51     37.46 o 
  -2  19   4     1690.78     1660.68     59.39 o 
  -1  19   4      995.59     1022.09     56.70 o 
   0  19   4      848.94      861.53     45.20 o 
   1  19   4       97.90      100.74     36.44 o 
   2  19   4       97.06      103.31     36.78 o 
   3  19   4      323.30      375.89     48.92 o 
   4  19   4       36.16      -40.02     40.02 o 
   5  19   4        6.76      -56.20     56.20 o 
  -4  20   4       11.97       -6.33    123.31 o 
  -3  20   4      109.45       31.31     40.59 o 
  -2  20   4      232.07      222.93     38.33 o 
  -1  20   4       94.59       57.35     32.43 o 
   0  20   4       36.53        4.94     29.54 o 
   1  20   4       26.66       69.97     39.19 o 
   2  20   4        7.80      -28.39     34.94 o 
   3  20   4       39.42       -6.03     37.46 o 
   4  20   4        5.38      -11.15     41.05 o 
   5  20   4        6.45      -47.83     47.83 o 
  -4  21   4       17.81      -47.88     53.75 o 
  -3  21   4       18.30      -30.52     43.03 o 
  -2  21   4     1145.30     1107.48     53.44 o 
  -1  21   4      479.68      457.34     42.95 o 
   0  21   4      809.37      876.46     82.02 o 
   1  21   4     1340.49     1341.51     67.78 o 
   2  21   4     1829.06     1730.14     76.27 o 
   3  21   4      696.05      740.15     57.55 o 
   4  21   4       40.18       26.93     42.83 o 
  -4  22   4      569.21      663.03     79.81 o 
  -3  22   4     1031.87     1034.59     65.22 o 
  -2  22   4      827.57      827.47     68.77 o 
  -1  22   4     1051.41     1077.47     53.85 o 
   0  22   4       86.11       51.17     42.25 o 
   1  22   4      189.53      159.38     46.56 o 
   2  22   4      439.30      485.87     57.20 o 
   3  22   4      143.05      165.81     59.53 o 
   4  22   4      535.34      521.78     70.87 o 
  -4  23   4        2.45       -9.87     79.50 o 
  -3  23   4      145.20      145.86     44.88 o 
  -2  23   4      847.51      907.17     55.42 o 
  -1  23   4      951.12      962.68     53.62 o 
   0  23   4      757.14      897.94     64.47 o 
   1  23   4      807.83      814.78     64.43 o 
   2  23   4      659.67      667.57     63.01 o 
   3  23   4      329.58      218.81     52.61 o 
   4  23   4       98.71       98.02     55.52 o 
  -3  24   4        0.38      -16.70     45.38 o 
  -2  24   4       24.60      -15.26     33.93 o 
  -1  24   4        3.80       -2.51     35.48 o 
   0  24   4       26.46      -43.03     48.23 o 
   1  24   4       23.68      -30.23     42.85 o 
   2  24   4       22.81      -42.63     44.25 o 
   3  24   4        2.56      -49.06     49.06 o 
  -3  25   4      326.60      276.74     50.23 o 
  -2  25   4      201.72      242.42     59.47 o 
  -1  25   4      422.90      428.43     59.27 o 
   0  25   4      767.45      947.09     73.07 o 
   1  25   4      270.04      311.35     53.20 o 
   2  25   4      171.87      147.82     49.49 o 
   3  25   4      257.79      144.40     61.51 o 
  -3  26   4      292.08       91.20     52.41 o 
  -2  26   4       66.27       46.79     41.60 o 
  -1  26   4        8.75      -52.68     52.68 o 
   0  26   4      140.67      123.52     48.09 o 
   1  26   4      309.31      241.02     54.34 o 
   2  26   4       62.05       71.83     53.92 o 
  -2  27   4       85.46       11.87     59.80 o 
  -1  27   4      764.67      794.06     72.48 o 
   0  27   4      212.23      290.25     55.30 o 
   1  27   4       74.08       16.26     81.82 o 
  -1  28   4      204.25      106.19    143.63 o 
   0  28   4       29.42      -79.26     86.76 o 
  -7   1   5       86.13      105.62     45.31 o 
  -6   1   5      146.81      163.29     47.99 o 
  -5   1   5      905.30      940.04     54.79 o 
  -4   1   5      376.68      414.08     41.56 o 
  -3   1   5     1152.93     1179.03     47.30 o 
  -2   1   5      153.21      183.97     15.70 o 
  -1   1   5       55.11       70.01     13.91 o 
   0   1   5     1222.72     1295.53     28.99 o 
   1   1   5     3182.92     3437.63     41.10 o 
   2   1   5       70.23       63.52     16.39 o 
   3   1   5     2953.28     2803.43     53.32 o 
   4   1   5     3125.14     3042.15     72.64 o 
   5   1   5      509.64      624.71     47.14 o 
   6   1   5      941.04      973.03     57.32 o 
   7   1   5      387.13      447.30     78.54 o 
  -7   2   5       10.02      -40.86     40.86 o 
  -6   2   5      767.48      741.87     58.63 o 
  -5   2   5      490.67      486.64     46.24 o 
  -4   2   5     3841.82     3776.51     81.70 o 
  -3   2   5     4800.34     4476.00     81.45 o 
  -2   2   5    31671.34    32065.01    388.37 o 
  -1   2   5    10365.52    10571.84    101.83 o 
   0   2   5     7855.46     8296.34     86.33 o 
   1   2   5     9192.15     9697.85     84.51 o 
   2   2   5     1996.44     1929.97     32.99 o 
   3   2   5      391.85      464.57     36.71 o 
   4   2   5        2.19      -30.79     30.79 o 
   5   2   5      527.44      563.56     46.00 o 
   6   2   5      560.56      652.68     51.53 o 
   7   2   5      982.81     1162.05    188.60 o 
  -7   3   5      358.89      302.41     54.48 o 
  -6   3   5      582.29      598.28     53.38 o 
  -5   3   5      737.05      755.26     65.25 o 
  -4   3   5      677.93      661.47     44.94 o 
  -3   3   5      115.21       83.92     30.11 o 
  -2   3   5      301.60      337.92     18.60 o 
  -1   3   5      314.20      371.83     19.43 o 
   0   3   5     1720.21     1768.04     33.12 o 
   1   3   5     2799.89     2929.26     38.11 o 
   2   3   5     4767.57     4867.78     68.56 o 
   3   3   5     4541.47     4570.28     84.28 o 
   4   3   5     3603.60     3482.77     77.21 o 
   5   3   5     1546.91     1495.87     58.67 o 
   6   3   5      813.58      888.50     57.06 o 
   7   3   5      325.18      460.36     83.52 o 
  -7   4   5       58.34      -37.84     44.60 o 
  -6   4   5       12.99      -44.14     44.14 o 
  -5   4   5       42.27       62.66     36.80 o 
  -4   4   5        3.61      -30.84     30.84 o 
  -3   4   5      571.86      671.25     40.93 o 
  -2   4   5     1577.87     1696.42     31.44 o 
  -1   4   5      115.49      182.12     16.70 o 
   0   4   5       80.69       58.64     15.56 o 
   1   4   5       31.37       22.36     13.60 o 
   2   4   5        2.20       -5.48     19.34 o 
   3   4   5      172.07      234.52     27.66 o 
   4   4   5      332.14      249.36     38.70 o 
   5   4   5      164.40      128.43     37.50 o 
   6   4   5        2.42      -35.10     35.10 o 
   7   4   5        2.82      -11.61     99.23 o 
  -7   5   5       19.66      -32.83     48.41 o 
  -6   5   5      186.77      149.76     43.01 o 
  -5   5   5      470.41      474.86     46.66 o 
  -4   5   5       12.76       19.91     33.73 o 
  -3   5   5       33.68        0.59     29.30 o 
  -2   5   5       91.78      111.16     15.91 o 
  -1   5   5      150.80      237.00     19.50 o 
   0   5   5      810.58      888.18     26.69 o 
   1   5   5     1641.86     1730.52     29.57 o 
   2   5   5     1517.10     1444.54     43.74 o 
   3   5   5      456.75      507.49     32.77 o 
   4   5   5     2523.54     2447.67     67.54 o 
   5   5   5      949.10     1110.42     54.54 o 
   6   5   5      464.40      453.54     47.33 o 
   7   5   5      171.85      210.65    107.36 o 
  -7   6   5      118.47       92.03     48.88 o 
  -6   6   5       48.06      -22.12     39.08 o 
  -5   6   5       77.71       29.43     37.47 o 
  -4   6   5      347.61      314.87     40.12 o 
  -3   6   5     1188.11     1191.86     54.89 o 
  -2   6   5     1456.61     1503.59     32.57 o 
  -1   6   5     2173.94     2160.26     37.74 o 
   0   6   5      378.60      352.10     20.01 o 
   1   6   5     1129.80     1218.76     25.18 o 
   2   6   5      479.63      552.96     29.60 o 
   3   6   5      736.29      776.37     37.41 o 
   4   6   5      259.61      213.63     32.03 o 
   5   6   5      231.66      250.77     41.80 o 
   6   6   5       35.32      -10.10     42.78 o 
  -7   7   5      101.14       63.52     45.51 o 
  -6   7   5       35.00       43.46     40.46 o 
  -5   7   5        5.58      -27.33     34.88 o 
  -4   7   5        6.68      -10.63     35.15 o 
  -3   7   5       99.41       95.35     31.48 o 
  -2   7   5       53.80       32.37     16.79 o 
  -1   7   5      606.79      631.18     25.94 o 
   0   7   5       21.39       19.81     14.73 o 
   1   7   5       28.66       52.64     13.51 o 
   2   7   5       86.67       70.76     22.19 o 
   3   7   5      425.05      457.18     32.71 o 
   4   7   5       63.97       26.58     28.46 o 
   5   7   5       28.91        8.19     40.25 o 
   6   7   5        1.95       30.64     66.58 o 
  -7   8   5      228.92      251.87     56.79 o 
  -6   8   5       70.56       59.01     41.42 o 
  -5   8   5      306.97      430.44     45.32 o 
  -4   8   5      170.33      207.40     50.51 o 
  -3   8   5     2474.13     2502.73     65.47 o 
  -2   8   5     5050.66     5073.62     64.99 o 
  -1   8   5      813.63      760.46     26.97 o 
   0   8   5     1676.14     1730.17     34.54 o 
   1   8   5     2222.54     2136.23     35.13 o 
   2   8   5      864.38      868.40     35.89 o 
   3   8   5     2231.29     2204.38     52.82 o 
   4   8   5     1376.56     1330.31     55.25 o 
   5   8   5        3.69       -7.97     43.42 o 
   6   8   5      347.59      471.09     63.03 o 
  -6   9   5     1348.37     1350.19     65.52 o 
  -5   9   5     1293.79     1318.24     61.35 o 
  -4   9   5       23.83       60.89     34.19 o 
  -3   9   5     1150.93     1184.95     49.91 o 
  -2   9   5      792.70      795.57     29.89 o 
  -1   9   5     2051.96     2035.10     38.92 o 
   0   9   5      159.46      140.02     20.22 o 
   1   9   5     5779.00     5592.51     70.23 o 
   2   9   5     6929.55     6547.73    113.32 o 
   3   9   5     7015.05     6698.66    110.14 o 
   4   9   5     6513.44     6359.03    111.28 o 
   5   9   5     4719.72     4721.18    116.28 o 
   6   9   5     2049.06     2154.53     87.00 o 
  -6  10   5      159.66      110.78     45.55 o 
  -5  10   5      539.38      604.83     50.82 o 
  -4  10   5     1008.93     1100.51     53.63 o 
  -3  10   5     7749.36     7179.84    115.30 o 
  -2  10   5     4950.86     4716.89     64.05 o 
  -1  10   5     6959.97     6857.02     79.28 o 
   0  10   5     4471.48     4243.60     69.86 o 
   1  10   5     4463.14     4434.99     66.04 o 
   2  10   5     2337.78     2277.00     71.70 o 
   3  10   5      472.65      473.03     42.55 o 
   4  10   5       17.99        3.87     39.92 o 
   5  10   5      126.37       77.61     47.69 o 
   6  10   5      246.27      145.22     53.45 o 
  -6  11   5      288.18      294.55     48.67 o 
  -5  11   5      114.04      116.36     37.89 o 
  -4  11   5      927.82      989.94     53.63 o 
  -3  11   5      155.30      114.56     32.98 o 
  -2  11   5      568.02      558.02     28.14 o 
  -1  11   5       19.40       13.89     18.51 o 
   0  11   5      477.56      595.77     28.05 o 
   1  11   5      121.82      120.24     29.47 o 
   2  11   5     1632.52     1606.76     53.97 o 
   3  11   5      112.20       74.78     35.31 o 
   4  11   5      210.17      238.20     41.52 o 
   5  11   5      364.96      414.47     48.15 o 
   6  11   5       24.06      -49.92     49.92 o 
  -6  12   5       29.90       -1.40     43.04 o 
  -5  12   5       24.90      -36.30     36.30 o 
  -4  12   5       88.41       88.97     34.50 o 
  -3  12   5      508.84      586.84     42.54 o 
  -2  12   5      764.43      802.45     40.20 o 
  -1  12   5      320.18      364.70     28.92 o 
   0  12   5      109.22      125.50     21.96 o 
   1  12   5       31.65        8.25     31.24 o 
   2  12   5       10.91      -29.06     29.06 o 
   3  12   5      829.07      863.55     50.23 o 
   4  12   5      455.74      439.82     47.15 o 
   5  12   5       23.63       41.79     40.37 o 
   6  12   5        8.88       -6.06     52.78 o 
  -6  13   5      147.85       90.98     44.30 o 
  -5  13   5      290.85      320.92     55.03 o 
  -4  13   5       27.97        9.26     32.99 o 
  -3  13   5       69.25       87.69     31.95 o 
  -2  13   5      461.50      494.18     32.36 o 
  -1  13   5       13.58       24.96     23.03 o 
   0  13   5      568.10      610.37     30.12 o 
   1  13   5     1594.78     1665.44     55.00 o 
   2  13   5      383.61      455.40     41.67 o 
   3  13   5      115.75      105.43     35.84 o 
   4  13   5      730.91      865.99     55.52 o 
   5  13   5      699.68      685.07     55.12 o 
   6  13   5      453.39      539.93     66.42 o 
  -6  14   5      112.53      172.73     58.63 o 
  -5  14   5       23.74       -9.30     37.15 o 
  -4  14   5      231.66      264.58     40.17 o 
  -3  14   5     1952.97     1840.21     66.97 o 
  -2  14   5     1172.50     1134.82     42.95 o 
  -1  14   5     1183.24     1154.38     39.96 o 
   0  14   5      447.04      513.81     30.27 o 
   1  14   5      283.19      323.99     35.72 o 
   2  14   5      647.54      798.17     49.91 o 
   3  14   5       21.83      -32.41     32.41 o 
   4  14   5       16.46       10.33     39.10 o 
   5  14   5        0.08      -38.69     38.69 o 
   6  14   5       35.78       28.09     59.09 o 
  -6  15   5       13.93        3.30     51.45 o 
  -5  15   5        1.76        3.31     46.26 o 
  -4  15   5        8.60      -18.09     36.44 o 
  -3  15   5      664.89      726.82     45.20 o 
  -2  15   5      170.25      171.40     36.87 o 
  -1  15   5      155.82      192.29     27.89 o 
   0  15   5      240.57      221.37     25.98 o 
   1  15   5        1.30       15.47     31.55 o 
   2  15   5       29.99        1.76     33.69 o 
   3  15   5      161.47      146.09     38.68 o 
   4  15   5       11.75      -45.40     45.40 o 
   5  15   5       44.80       -1.56     43.58 o 
   6  15   5      210.70      172.00     94.05 o 
  -6  16   5      142.79      261.14     99.23 o 
  -5  16   5      148.69      153.26     78.63 o 
  -4  16   5      244.97      345.11     72.54 o 
  -3  16   5      756.86      827.91     47.24 o 
  -2  16   5     6223.18     5993.19     91.65 o 
  -1  16   5      991.97      941.01     49.93 o 
   0  16   5      950.16      938.23     36.22 o 
   1  16   5      964.58      986.08     50.49 o 
   2  16   5     1019.30     1046.79     52.80 o 
   3  16   5       14.41      -31.63     42.05 o 
   4  16   5      148.66      102.27     57.54 o 
   5  16   5       54.44        8.58     44.69 o 
  -5  17   5       76.77      -32.92     63.01 o 
  -4  17   5       10.99      -51.83     51.83 o 
  -3  17   5        1.33      -35.17     35.17 o 
  -2  17   5      137.12      114.98     28.10 o 
  -1  17   5       11.57      -27.51     27.51 o 
   0  17   5       12.71        8.57     27.34 o 
   1  17   5      744.81      849.19     49.45 o 
   2  17   5       70.33       54.33     34.50 o 
   3  17   5      786.92      878.43     56.51 o 
   4  17   5      679.04      812.15     60.16 o 
   5  17   5      441.99      449.12     56.33 o 
  -5  18   5       12.09      -22.43     62.79 o 
  -4  18   5        8.14       53.39     91.69 o 
  -3  18   5       11.38      -10.53     37.17 o 
  -2  18   5      386.57      456.11     41.55 o 
  -1  18   5       53.57       43.79     24.19 o 
   0  18   5       52.70       42.96     31.36 o 
   1  18   5      732.00      737.69     48.81 o 
   2  18   5       77.17       79.48     48.67 o 
   3  18   5       12.90      -43.66     43.89 o 
   4  18   5      118.82       63.83     44.94 o 
   5  18   5       47.57      -44.73     44.73 o 
  -5  19   5      305.65      423.83    105.33 o 
  -4  19   5      166.54      245.47     99.81 o 
  -3  19   5      103.31       56.89     39.36 o 
  -2  19   5       80.87       83.67     35.15 o 
  -1  19   5      134.30      115.47     38.53 o 
   0  19   5       30.21       -3.04     31.30 o 
   1  19   5      585.13      638.45     47.52 o 
   2  19   5       60.25      -16.06     35.45 o 
   3  19   5      835.41      927.49     60.44 o 
   4  19   5      467.22      491.90     57.43 o 
   5  19   5        4.13       -6.13     47.02 o 
  -5  20   5      294.41      333.35     81.03 o 
  -4  20   5      936.28      991.62     88.75 o 
  -3  20   5      845.38      903.61     66.36 o 
  -2  20   5     3005.96     2886.09    108.39 o 
  -1  20   5     1207.36     1271.42     63.98 o 
   0  20   5     1944.32     1855.99     74.64 o 
   1  20   5      604.87      633.69     49.01 o 
   2  20   5      737.05      678.10     52.85 o 
   3  20   5       17.02      -36.55     36.55 o 
   4  20   5       50.91       76.52     45.38 o 
   5  20   5      169.48      176.41    135.21 o 
  -4  21   5       70.22        1.44     58.23 o 
  -3  21   5       26.42      -27.26     49.98 o 
  -2  21   5      101.46       51.03     35.58 o 
  -1  21   5       63.14       29.93     42.73 o 
   0  21   5     1209.70     1193.21     66.77 o 
   1  21   5     1356.89     1315.81     68.51 o 
   2  21   5     1420.64     1396.89     64.05 o 
   3  21   5     1689.79     1808.23     94.98 o 
   4  21   5     1023.81     1173.85     73.75 o 
  -4  22   5      371.31      366.53    144.79 o 
  -3  22   5       72.50        2.32     49.65 o 
  -2  22   5       33.79       37.66     37.69 o 
  -1  22   5      577.49      742.61     61.30 o 
   0  22   5       61.64       53.42     42.84 o 
   1  22   5      329.42      293.51     51.78 o 
   2  22   5        4.93      -44.91     44.91 o 
   3  22   5       42.32      -41.89     41.89 o 
   4  22   5        0.14       -5.82     47.54 o 
  -4  23   5       31.37      -30.55     55.88 o 
  -3  23   5       57.46      -51.53     51.53 o 
  -2  23   5       38.50       -1.88     36.67 o 
  -1  23   5       48.78      -40.96     48.50 o 
   0  23   5      188.68      212.17     50.24 o 
   1  23   5        4.93      -43.93     43.93 o 
   2  23   5       41.59        6.27     45.52 o 
   3  23   5        5.28      -46.09     46.09 o 
   4  23   5      115.44      120.12    134.63 o 
  -3  24   5       12.15      -69.53     72.83 o 
  -2  24   5       25.46       -8.27     40.87 o 
  -1  24   5       36.27      -25.22     41.05 o 
   0  24   5       10.03      -34.85     42.26 o 
   1  24   5       48.42      -20.10     43.49 o 
   2  24   5      105.91       40.99     50.66 o 
   3  24   5       69.86       -9.45     51.34 o 
  -3  25   5        4.15      -53.74     53.74 o 
  -2  25   5       91.78       42.00     45.36 o 
  -1  25   5        5.77      -32.22     44.65 o 
   0  25   5       12.56      -70.72    122.44 o 
   1  25   5       29.34      -52.03     52.03 o 
   2  25   5       46.92      -36.31     48.20 o 
  -2  26   5      338.93      179.60     94.01 o 
  -1  26   5      545.53      489.65     60.42 o 
   0  26   5       43.82       27.41     47.24 o 
   1  26   5       72.88       -1.38     48.95 o 
   2  26   5       73.65       91.21     64.84 o 
  -1  27   5       99.15       87.26     78.56 o 
   0  27   5       97.81        4.87     52.41 o 
   1  27   5      608.57      782.25    109.10 o 
  -7   0   6      394.28      401.60     79.81 o 
  -6   0   6      299.72      296.90     69.58 o 
  -5   0   6      383.19      454.13     67.52 o 
  -4   0   6      202.23      245.83     54.81 o 
  -3   0   6     1029.53     1096.17     69.36 o 
  -2   0   6     8600.53     8909.30    127.63 o 
  -1   0   6      958.61     1037.52     39.46 o 
   0   0   6      801.04      793.10     39.45 o 
   1   0   6     9446.51    10482.88    160.90 o 
   2   0   6      417.47      457.22     32.63 o 
   3   0   6     2750.27     2923.84     95.73 o 
   4   0   6     3147.25     3049.98    221.68 o 
   5   0   6      801.55      898.26     76.02 o 
   6   0   6     1461.13     1380.25     87.26 o 
   7   0   6      349.99      404.17     71.69 o 
  -7   1   6        1.15        5.43     43.22 o 
  -6   1   6       33.10      -39.14     42.54 o 
  -5   1   6       11.24        9.49     35.16 o 
  -4   1   6       78.52       55.57     34.65 o 
  -3   1   6       35.57       -2.75     29.15 o 
  -2   1   6      333.51      356.42     18.32 o 
  -1   1   6       57.15       56.01     15.12 o 
   0   1   6       61.75       56.02     17.56 o 
   1   1   6       46.02       18.16     15.27 o 
   2   1   6     1212.30     1306.81     37.81 o 
   3   1   6      101.51      117.57     32.92 o 
   4   1   6      282.78      291.77     51.48 o 
   5   1   6        6.77      -33.10     33.10 o 
   6   1   6        9.99      -15.04     38.04 o 
   7   1   6        8.33       44.48     43.85 o 
  -7   2   6      108.37       15.30     66.67 o 
  -6   2   6      244.50      225.51     45.08 o 
  -5   2   6       11.78      -26.40     35.01 o 
  -4   2   6      105.07       85.77     34.77 o 
  -3   2   6      133.44      143.84     33.30 o 
  -2   2   6      356.36      375.46     22.92 o 
  -1   2   6      720.71      771.54     26.30 o 
   0   2   6     1198.70     1357.04     32.36 o 
   1   2   6     4183.65     4464.84     51.70 o 
   2   2   6     2735.47     2690.46     51.61 o 
   3   2   6     1088.37     1095.61     49.54 o 
   4   2   6      795.85      808.05     49.14 o 
   5   2   6      133.32      143.45     39.79 o 
   6   2   6        0.69      -39.58     39.58 o 
   7   2   6       20.68       63.90     44.72 o 
  -7   3   6      344.43      275.29     52.26 o 
  -6   3   6     1181.63     1161.04     83.97 o 
  -5   3   6     1130.13     1186.00     59.09 o 
  -4   3   6      953.49      976.58     52.91 o 
  -3   3   6     1901.54     1831.42     57.67 o 
  -2   3   6     4169.00     3965.37     74.53 o 
  -1   3   6     2535.20     2716.64     64.57 o 
   0   3   6     2455.87     2626.38     43.34 o 
   1   3   6      459.12      528.34     22.09 o 
   2   3   6        0.96      -10.63     26.13 o 
   3   3   6      930.48     1035.89     48.08 o 
   4   3   6      260.93      305.43     40.82 o 
   5   3   6     2307.09     2128.24     69.92 o 
   6   3   6     1266.43     1345.12     88.12 o 
  -7   4   6      640.14      787.55     77.26 o 
  -6   4   6      121.39      153.96     42.88 o 
  -5   4   6      234.04      240.00     42.48 o 
  -4   4   6       78.96       60.66     35.10 o 
  -3   4   6       13.07       14.42     30.45 o 
  -2   4   6      774.97      789.35     26.20 o 
  -1   4   6     3794.89     3878.06     53.96 o 
   0   4   6     3319.24     3340.62     49.82 o 
   1   4   6    12472.92    12516.40    107.81 o 
   2   4   6    10146.53    10040.76    127.93 o 
   3   4   6     5653.07     5456.62     86.93 o 
   4   4   6     2833.54     2765.05     71.46 o 
   5   4   6     2141.35     2074.13     68.89 o 
   6   4   6      935.24     1120.88     63.22 o 
  -7   5   6        3.40     -108.59    112.00 o 
  -6   5   6      134.97      131.89     45.85 o 
  -5   5   6      218.60      236.04     42.64 o 
  -4   5   6     1237.12     1181.18     54.71 o 
  -3   5   6     1195.73     1236.00     56.37 o 
  -2   5   6     3570.89     3423.65     50.44 o 
  -1   5   6     1169.59     1201.48     32.05 o 
   0   5   6     1683.79     1886.31     38.31 o 
   1   5   6     1615.13     1690.91     32.86 o 
   2   5   6      190.54      302.95     34.41 o 
   3   5   6      319.81      289.97     30.60 o 
   4   5   6      122.01      120.00     37.06 o 
   5   5   6      151.82      234.27     43.29 o 
   6   5   6      455.01      498.30     59.06 o 
  -6   6   6      128.09      122.09     45.13 o 
  -5   6   6       21.21      -36.22     36.22 o 
  -4   6   6      174.97      222.94     47.07 o 
  -3   6   6       41.62       12.20     31.50 o 
  -2   6   6      100.73      121.19     18.98 o 
  -1   6   6       56.22       77.01     18.52 o 
   0   6   6      711.67      773.89     28.01 o 
   1   6   6       11.39        0.04     17.53 o 
   2   6   6     1225.50     1315.60     46.48 o 
   3   6   6      371.66      418.39     33.76 o 
   4   6   6        5.46      -12.29     32.91 o 
   5   6   6      126.18      135.01     46.50 o 
   6   6   6       63.72       79.59     67.18 o 
  -6   7   6      225.28      174.82     47.81 o 
  -5   7   6     1238.22     1252.27     60.09 o 
  -4   7   6     2690.36     2650.71     72.58 o 
  -3   7   6     1059.71     1027.52     63.99 o 
  -2   7   6     1368.83     1373.27     35.12 o 
  -1   7   6     7456.97     7623.38    101.78 o 
   0   7   6      528.16      581.67     25.80 o 
   1   7   6       20.28       -8.92     18.15 o 
   2   7   6       19.05       13.29     24.75 o 
   3   7   6     1695.84     1760.06     49.89 o 
   4   7   6        6.18        9.97     39.85 o 
   5   7   6      345.33      361.00     52.42 o 
   6   7   6      257.61      178.67     96.28 o 
  -6   8   6       48.82      -17.49     42.10 o 
  -5   8   6      118.19      117.76     42.21 o 
  -4   8   6      150.82      119.10     37.13 o 
  -3   8   6       87.20       92.91     32.52 o 
  -2   8   6     1070.81     1026.15     32.98 o 
  -1   8   6     1971.27     2054.62     41.46 o 
   0   8   6     1866.95     1843.98     38.79 o 
   1   8   6     2125.79     2203.90     41.41 o 
   2   8   6     2919.80     2983.72     59.10 o 
   3   8   6      790.91      859.02     48.23 o 
   4   8   6     1280.66     1300.61     78.14 o 
   5   8   6      580.85      610.15     74.06 o 
   6   8   6      838.01      928.11     89.27 o 
  -6   9   6       14.73      -29.98     40.75 o 
  -5   9   6        9.97      -44.27     44.27 o 
  -4   9   6      233.52      311.92     46.99 o 
  -3   9   6       56.62       14.72     32.14 o 
  -2   9   6      201.28      201.85     23.23 o 
  -1   9   6      297.63      386.02     31.59 o 
   0   9   6        6.87        1.65     18.20 o 
   1   9   6        2.04      -18.06     21.51 o 
   2   9   6      114.16      136.01     32.93 o 
   3   9   6       49.00       79.30     34.25 o 
   4   9   6      440.04      464.40     44.85 o 
   5   9   6        5.85       27.02     44.28 o 
   6   9   6        0.93      -37.86     48.63 o 
  -6  10   6      186.30      196.39     49.57 o 
  -5  10   6      113.02       86.70     40.13 o 
  -4  10   6      193.27      138.60     43.41 o 
  -3  10   6       53.91       47.06     33.76 o 
  -2  10   6       40.75       26.90     20.24 o 
  -1  10   6      424.81      583.82     28.75 o 
   0  10   6      869.25      947.47     37.47 o 
   1  10   6     1031.72     1067.67     57.73 o 
   2  10   6     3405.51     3208.83     75.64 o 
   3  10   6       71.34       93.28     34.28 o 
   4  10   6      773.47      803.81     52.31 o 
   5  10   6      431.45      483.30     71.51 o 
   6  10   6      185.51      206.23     55.38 o 
  -6  11   6      101.37       90.97     46.08 o 
  -5  11   6      249.19      184.77     43.47 o 
  -4  11   6      902.24     1010.00     55.31 o 
  -3  11   6      497.78      588.85     45.12 o 
  -2  11   6     1401.12     1383.34     38.85 o 
  -1  11   6     4949.38     4727.53     74.41 o 
   0  11   6     1244.76     1300.14     42.60 o 
   1  11   6     1186.44     1152.55     44.57 o 
   2  11   6        4.06      -18.98     31.01 o 
   3  11   6     1322.80     1317.04     56.63 o 
   4  11   6      133.54      123.76     40.41 o 
   5  11   6      297.74      172.64     50.97 o 
   6  11   6      325.13      360.38    124.60 o 
  -6  12   6       10.04       14.57     66.92 o 
  -5  12   6      102.00       34.42     40.39 o 
  -4  12   6      167.04      222.10     38.63 o 
  -3  12   6     1089.44     1120.69     51.38 o 
  -2  12   6      190.42      212.31     29.11 o 
  -1  12   6      163.84      199.39     27.44 o 
   0  12   6       38.61       20.77     22.33 o 
   1  12   6      581.55      643.12     43.27 o 
   2  12   6     3063.10     2970.18     73.67 o 
   3  12   6     1732.93     1640.34     60.48 o 
   4  12   6      297.49      263.83     46.57 o 
   5  12   6      446.44      484.42     61.39 o 
   6  12   6      440.93      362.92     64.17 o 
  -6  13   6      285.51      311.55     68.10 o 
  -5  13   6      320.14      293.87     45.88 o 
  -4  13   6      447.14      536.65     47.45 o 
  -3  13   6     1029.51     1056.34     50.04 o 
  -2  13   6       44.73       43.58     26.38 o 
  -1  13   6      327.93      405.45     32.38 o 
   0  13   6       54.78       40.44     28.07 o 
   1  13   6      259.79      324.45     37.69 o 
   2  13   6        0.09        0.18     32.45 o 
   3  13   6      385.72      387.53     43.66 o 
   4  13   6       14.12      -30.44     37.29 o 
   5  13   6      139.01       69.87     53.97 o 
   6  13   6      112.70       71.29     98.36 o 
  -6  14   6      253.57      104.56     77.89 o 
  -5  14   6      139.65      175.84     54.19 o 
  -4  14   6        5.29      -34.74     34.74 o 
  -3  14   6       88.93       77.83     41.87 o 
  -2  14   6     1201.54     1094.95     42.28 o 
  -1  14   6     1831.03     1714.08     48.43 o 
   0  14   6     4182.04     4078.11     74.35 o 
   1  14   6     4843.13     4808.07    147.00 o 
   2  14   6     5877.10     5639.41    104.93 o 
   3  14   6     1885.64     1815.29     65.77 o 
   4  14   6      637.76      573.56     65.25 o 
   5  14   6      436.91      465.19     66.25 o 
  -5  15   6     1496.57     1504.22    115.97 o 
  -4  15   6     1955.55     1874.28     78.69 o 
  -3  15   6      923.26      911.62     62.02 o 
  -2  15   6     1940.14     2008.05     61.27 o 
  -1  15   6     1453.86     1401.23     44.91 o 
   0  15   6      343.97      389.97     41.43 o 
   1  15   6       17.04       -9.82     30.93 o 
   2  15   6      658.44      736.26     49.99 o 
   3  15   6      155.37      119.80     40.07 o 
   4  15   6      973.47     1001.01     61.40 o 
   5  15   6     1405.99     1583.11     71.97 o 
  -5  16   6       14.15      -79.99     97.20 o 
  -4  16   6       81.04       56.36     56.23 o 
  -3  16   6      405.04      447.01     60.22 o 
  -2  16   6     1226.19     1105.44     62.03 o 
  -1  16   6     2161.27     2057.48     52.34 o 
   0  16   6      905.40      897.53     43.80 o 
   1  16   6     1625.10     1603.15     78.23 o 
   2  16   6     1255.37     1346.60     58.45 o 
   3  16   6      845.35      934.04     58.18 o 
   4  16   6      627.19      688.40     57.91 o 
   5  16   6        8.77      -24.00     60.98 o 
  -5  17   6      229.23      141.02     93.14 o 
  -4  17   6      111.04       20.18    143.05 o 
  -3  17   6      327.80      433.09     61.87 o 
  -2  17   6       14.85      -31.12     31.12 o 
  -1  17   6        9.84       26.44     30.26 o 
   0  17   6       26.84        3.27     36.25 o 
   1  17   6       78.25       42.18     34.59 o 
   2  17   6       80.49        5.74     36.42 o 
   3  17   6        1.32      -35.26     35.26 o 
   4  17   6      113.66      110.99     43.64 o 
   5  17   6       10.29      -44.46     44.46 o 
  -5  18   6      229.33      237.32    106.78 o 
  -4  18   6      171.35       87.01    141.88 o 
  -3  18   6        0.22       34.22     52.87 o 
  -2  18   6     1035.95     1035.18     66.92 o 
  -1  18   6       21.77       -9.07     24.17 o 
   0  18   6      368.69      394.50     37.99 o 
   1  18   6     1412.44     1259.01     57.41 o 
   2  18   6      488.99      595.25     50.85 o 
   3  18   6      674.44      769.09     56.60 o 
   4  18   6      926.77     1054.74     67.89 o 
   5  18   6      197.82      197.66     53.67 o 
  -5  19   6       38.83      -64.11     64.11 o 
  -4  19   6      139.57       78.83     63.76 o 
  -3  19   6      531.46      456.12    107.94 o 
  -2  19   6      869.89      850.14     61.43 o 
  -1  19   6      240.90      191.80     32.96 o 
   0  19   6      484.31      551.29     45.88 o 
   1  19   6      434.79      435.86     44.90 o 
   2  19   6      446.60      396.02     47.90 o 
   3  19   6       53.42       19.83     47.32 o 
   4  19   6       21.96      -43.18     43.18 o 
  -4  20   6        0.41      -62.09     62.09 o 
  -3  20   6       34.05      -79.50     79.50 o 
  -2  20   6      288.43      257.94    119.20 o 
  -1  20   6        0.73      -46.30     46.30 o 
   0  20   6      223.91      203.23     38.10 o 
   1  20   6      237.34      196.15     40.54 o 
   2  20   6        1.91      -36.92     36.92 o 
   3  20   6        4.98       14.79     41.98 o 
   4  20   6        6.57      -45.47     45.47 o 
  -4  21   6      389.55      473.01     78.13 o 
  -3  21   6      348.49      421.30    110.26 o 
  -2  21   6      977.37     1102.09     66.49 o 
  -1  21   6        8.11      -36.00     36.58 o 
   0  21   6        4.74      -39.86     39.86 o 
   1  21   6      148.81       47.81     39.87 o 
   2  21   6       59.01        4.69     39.16 o 
   3  21   6       99.32       -5.50     41.01 o 
   4  21   6       22.78      -43.63     43.63 o 
  -4  22   6        0.61      -57.04     61.35 o 
  -3  22   6       84.39       76.68     54.27 o 
  -2  22   6      717.49      745.24     60.78 o 
  -1  22   6      772.04      926.65     84.87 o 
   0  22   6     1197.94     1244.09     69.72 o 
   1  22   6     1367.37     1368.77     72.91 o 
   2  22   6      983.42      955.22     62.44 o 
   3  22   6      522.37      591.04     59.70 o 
   4  22   6      260.55      261.72    131.73 o 
  -3  23   6      721.80      710.35     81.05 o 
  -2  23   6      656.90      678.59     77.42 o 
  -1  23   6      306.88      268.13     54.26 o 
   0  23   6      171.63       36.80     60.51 o 
   1  23   6       20.75      -36.33     44.95 o 
   2  23   6       16.17      -12.41     60.51 o 
   3  23   6       37.00      -50.15     50.15 o 
  -3  24   6       51.79       67.01     55.35 o 
  -2  24   6        4.45       94.29     63.95 o 
  -1  24   6       88.41       56.43     47.89 o 
   0  24   6       28.86      -42.24     42.24 o 
   1  24   6       38.46       39.04     63.78 o 
   2  24   6        0.30      -79.63     79.63 o 
  -2  25   6      213.53      322.39     70.56 o 
  -1  25   6      541.15      651.89    104.55 o 
   0  25   6       24.70      -45.33     45.33 o 
   1  25   6       65.81      -35.27     47.78 o 
   2  25   6        0.23      -49.55     49.55 o 
  -1  26   6      300.17      183.75     62.15 o 
   0  26   6      319.68      384.34     58.62 o 
   1  26   6      522.73      448.20     79.75 o 
  -6   1   7      134.22      125.29     42.98 o 
  -5   1   7       10.63      -35.84     35.84 o 
  -4   1   7      637.82      718.89     61.20 o 
  -3   1   7     6968.91     6657.68    118.77 o 
  -2   1   7     1754.09     1742.63     56.30 o 
  -1   1   7     1936.92     1946.67     39.06 o 
   0   1   7     4080.99     4035.93     58.53 o 
   1   1   7     4480.52     4470.27     55.09 o 
   2   1   7     2965.80     2896.91     66.79 o 
   3   1   7     1018.23     1051.26     53.19 o 
   4   1   7      252.43      294.07     42.26 o 
   5   1   7      317.94      311.01     45.48 o 
   6   1   7        3.46       -7.20     42.27 o 
  -6   2   7      991.19      989.64     73.96 o 
  -5   2   7     1066.25     1103.62     59.41 o 
  -4   2   7     1158.56     1171.14     56.31 o 
  -3   2   7     2893.00     2862.90     74.20 o 
  -2   2   7     3028.93     3054.00     69.94 o 
  -1   2   7      120.52      129.38     20.09 o 
   0   2   7        6.55      -12.85     19.13 o 
   1   2   7      465.74      654.64     25.92 o 
   2   2   7     1014.23     1049.33     39.88 o 
   3   2   7     1153.90     1155.00     53.06 o 
   4   2   7     1608.16     1597.58     60.72 o 
   5   2   7     1811.33     1623.49     78.65 o 
   6   2   7     1142.00     1251.04     66.81 o 
  -6   3   7       14.49       25.15     40.32 o 
  -5   3   7       86.31       68.64     54.16 o 
  -4   3   7      157.51      168.72     37.46 o 
  -3   3   7     1406.69     1361.99     54.75 o 
  -2   3   7     1289.99     1319.21     51.45 o 
  -1   3   7     1399.08     1470.81     36.24 o 
   0   3   7     2977.33     3157.34     51.82 o 
   1   3   7     1618.20     1602.73     43.87 o 
   2   3   7      866.20      924.43     38.88 o 
   3   3   7      650.18      674.49     45.94 o 
   4   3   7       54.64       17.34     34.56 o 
   5   3   7       41.62       -1.33     37.72 o 
   6   3   7       19.79      -43.06     43.06 o 
  -6   4   7       20.62       23.59     42.80 o 
  -5   4   7       69.69       43.93     37.68 o 
  -4   4   7      229.47      232.86     40.91 o 
  -3   4   7      442.44      558.67     45.31 o 
  -2   4   7       96.83      125.32     32.25 o 
  -1   4   7      760.54      789.20     30.60 o 
   0   4   7      431.74      570.20     34.91 o 
   1   4   7     3849.94     4090.00     57.84 o 
   2   4   7      977.16     1007.51     40.06 o 
   3   4   7      278.30      274.72     38.89 o 
   4   4   7       24.87       31.37     34.98 o 
   5   4   7        2.69      -19.33     37.62 o 
   6   4   7        3.94        4.90     50.58 o 
  -6   5   7      315.80      356.62     69.27 o 
  -5   5   7      388.26      452.28     52.41 o 
  -4   5   7      420.43      409.75     44.75 o 
  -3   5   7       15.59      -30.18     30.18 o 
  -2   5   7      254.05      298.96     36.42 o 
  -1   5   7      661.28      639.74     30.37 o 
   0   5   7     2768.78     2746.37     49.17 o 
   1   5   7     3534.22     3477.78     54.01 o 
   2   5   7     2547.69     2537.40     55.34 o 
   3   5   7     1685.99     1676.33     59.43 o 
   4   5   7     1336.66     1305.67     58.14 o 
   5   5   7      734.79      885.58     68.26 o 
   6   5   7      253.54      320.58     57.24 o 
  -6   6   7      183.68      178.28     45.93 o 
  -5   6   7      163.70      161.05     41.76 o 
  -4   6   7     1040.47     1164.35     56.75 o 
  -3   6   7     1639.80     1647.59     59.34 o 
  -2   6   7     2372.39     2376.53     63.61 o 
  -1   6   7     2454.76     2471.27     47.27 o 
   0   6   7      715.07      734.25     31.75 o 
   1   6   7      195.40      217.27     24.24 o 
   2   6   7       68.50       65.70     27.03 o 
   3   6   7      758.91      801.90     48.46 o 
   4   6   7      794.53      822.87     60.18 o 
   5   6   7      664.22      708.27     71.88 o 
   6   6   7      410.79      498.83     61.96 o 
  -6   7   7      147.94      150.56     47.85 o 
  -5   7   7       50.33       -4.50     37.37 o 
  -4   7   7      742.23      788.20     51.81 o 
  -3   7   7        9.37       -9.17     31.16 o 
  -2   7   7      142.22      196.00     34.43 o 
  -1   7   7      296.43      368.77     27.15 o 
   0   7   7      162.95      187.91     23.56 o 
   1   7   7       58.66       39.69     21.13 o 
   2   7   7      697.71      813.39     39.76 o 
   3   7   7      159.80      124.98     35.39 o 
   4   7   7      121.11       83.80     45.16 o 
   5   7   7      425.60      472.46     58.37 o 
   6   7   7      263.06      273.36     61.84 o 
  -6   8   7      230.17      231.42     47.45 o 
  -5   8   7        6.83      -36.23     36.23 o 
  -4   8   7     1321.30     1315.43     58.32 o 
  -3   8   7      535.54      521.03     43.89 o 
  -2   8   7       70.78       74.75     30.80 o 
  -1   8   7       77.86       83.77     22.16 o 
   0   8   7      258.20      244.54     24.86 o 
   1   8   7       10.48       -9.73     21.78 o 
   2   8   7     1749.03     1651.95     57.00 o 
   3   8   7     2011.74     1935.08     61.55 o 
   4   8   7     1631.41     1553.57     73.08 o 
   5   8   7      721.47      914.12     74.03 o 
   6   8   7      146.46      -12.01     54.13 o 
  -6   9   7       10.43        2.15     67.43 o 
  -5   9   7       63.99       62.47     40.48 o 
  -4   9   7     1014.72     1074.50     58.06 o 
  -3   9   7     1447.12     1485.43     78.78 o 
  -2   9   7     3562.96     3444.41     66.46 o 
  -1   9   7     1533.60     1458.09     39.15 o 
   0   9   7     5707.03     5753.27     83.96 o 
   1   9   7     6022.90     5879.28     90.76 o 
   2   9   7     5411.27     5116.07     96.22 o 
   3   9   7      301.61      273.91     48.25 o 
   4   9   7      863.48      904.13     76.87 o 
   5   9   7       76.90       43.75     62.32 o 
   6   9   7        9.03      -52.43     52.43 o 
  -6  10   7      714.67      690.47     61.42 o 
  -5  10   7      486.47      399.83     49.62 o 
  -4  10   7      743.84      803.67     54.72 o 
  -3  10   7     2151.26     2022.37     64.08 o 
  -2  10   7      122.05      129.93     29.70 o 
  -1  10   7       53.41       37.18     23.35 o 
   0  10   7      269.59      385.57     36.67 o 
   1  10   7      969.39     1031.72     44.76 o 
   2  10   7       59.39       63.29     33.49 o 
   3  10   7     3063.78     2943.10     75.90 o 
   4  10   7     1320.83     1225.27     87.73 o 
   5  10   7     1120.32     1250.46     75.79 o 
   6  10   7      394.57      359.56     63.11 o 
  -6  11   7       31.34      -43.98     43.98 o 
  -5  11   7      580.86      586.79     54.96 o 
  -4  11   7      868.68      952.68     57.94 o 
  -3  11   7      601.61      619.74     45.93 o 
  -2  11   7     1751.78     1714.97     50.57 o 
  -1  11   7     1804.07     1817.07     49.99 o 
   0  11   7      526.28      576.37     40.58 o 
   1  11   7      401.69      394.91     36.14 o 
   2  11   7      309.55      343.56     41.00 o 
   3  11   7      333.85      357.94     65.30 o 
   4  11   7       74.86       37.28     45.63 o 
   5  11   7       14.02      -74.16     76.02 o 
   6  11   7      401.83      482.12     79.14 o 
  -6  12   7        7.47      -59.02     59.02 o 
  -5  12   7        9.98      -55.58     56.42 o 
  -4  12   7      657.63      776.22     53.30 o 
  -3  12   7      198.15      223.18     37.69 o 
  -2  12   7     1485.26     1493.42     57.76 o 
  -1  12   7     1801.59     1882.81     51.05 o 
   0  12   7      498.38      497.63     38.03 o 
   1  12   7     1124.51     1103.36     47.53 o 
   2  12   7      462.51      541.35     45.62 o 
   3  12   7        3.82       -8.14     39.53 o 
   4  12   7      525.32      520.12     60.96 o 
   5  12   7      305.32      325.88     59.93 o 
  -5  13   7       18.00      -29.21     37.88 o 
  -4  13   7      331.32      303.81     45.87 o 
  -3  13   7      399.63      465.01     54.50 o 
  -2  13   7       39.49        1.77     32.65 o 
  -1  13   7      925.35      962.96     42.27 o 
   0  13   7     1795.00     1659.27     51.95 o 
   1  13   7     1980.67     2067.42     64.66 o 
   2  13   7     1592.12     1570.30     60.57 o 
   3  13   7     1587.50     1686.89     64.90 o 
   4  13   7     1554.66     1535.77     67.42 o 
   5  13   7      759.05      773.65     71.24 o 
  -5  14   7       43.27       29.52     41.51 o 
  -4  14   7       29.72       26.25     47.72 o 
  -3  14   7     1161.64     1224.15     71.41 o 
  -2  14   7        4.24      -27.40     32.00 o 
  -1  14   7      363.80      397.84     36.71 o 
   0  14   7      112.29      104.47     31.08 o 
   1  14   7      231.76      194.30     37.50 o 
   2  14   7     1080.09     1024.54     54.98 o 
   3  14   7      141.17      113.15     39.85 o 
   4  14   7        3.72       -9.90     37.78 o 
   5  14   7       38.57      -34.46     50.87 o 
  -5  15   7        5.51       17.79     52.75 o 
  -4  15   7       21.18      -33.46     44.91 o 
  -3  15   7      539.60      577.92     57.99 o 
  -2  15   7       96.25       99.60     35.08 o 
  -1  15   7      258.01      235.81     35.43 o 
   0  15   7        1.98      -18.35     27.30 o 
   1  15   7      295.22      251.33     40.40 o 
   2  15   7      287.01      318.27     42.98 o 
   3  15   7       13.69        6.92     37.54 o 
   4  15   7       17.30      -45.73     45.73 o 
   5  15   7        2.48      -12.72     53.47 o 
  -5  16   7      173.62       80.32     77.22 o 
  -4  16   7      363.37      315.00     56.44 o 
  -3  16   7     1505.12     1521.78     72.66 o 
  -2  16   7      824.97      790.75     50.47 o 
  -1  16   7      290.15      288.32     35.77 o 
   0  16   7      387.70      410.39     36.57 o 
   1  16   7      814.20      788.87     51.37 o 
   2  16   7       24.70       24.54     35.19 o 
   3  16   7      109.67       88.08     42.13 o 
   4  16   7       73.36       35.25     63.45 o 
   5  16   7      803.48      838.18     77.60 o 
  -5  17   7        5.04      -70.19     70.19 o 
  -4  17   7       32.03       35.41     49.65 o 
  -3  17   7     1492.35     1394.23     73.21 o 
  -2  17   7       48.97       24.03     33.73 o 
  -1  17   7      735.24      715.95     55.85 o 
   0  17   7     1981.45     1905.14     57.77 o 
   1  17   7     1877.49     1874.99     65.89 o 
   2  17   7     1307.32     1319.72     61.09 o 
   3  17   7      500.88      570.12     53.29 o 
   4  17   7      496.32      547.80     56.36 o 
   5  17   7      412.02      372.02    108.52 o 
  -4  18   7        2.58      -61.22     61.22 o 
  -3  18   7      440.78      527.88     77.37 o 
  -2  18   7      364.02      405.86     52.33 o 
  -1  18   7        2.25      -27.63     27.63 o 
   0  18   7        6.11      -28.15     28.15 o 
   1  18   7       22.79        8.42     37.12 o 
   2  18   7       12.38      -34.29     37.55 o 
   3  18   7       95.45       22.00     41.68 o 
   4  18   7      110.16       72.24     46.03 o 
  -4  19   7       14.32      -27.07     75.15 o 
  -3  19   7     2482.82     2483.47    114.34 o 
  -2  19   7       11.34      -32.87     32.87 o 
  -1  19   7      475.62      470.54     40.34 o 
   0  19   7       39.34       41.16     35.23 o 
   1  19   7      351.38      303.33     52.90 o 
   2  19   7      237.47      218.58     45.56 o 
   3  19   7      104.30       61.31     44.90 o 
   4  19   7        1.89       22.66     47.59 o 
  -4  20   7        8.88      -67.32     67.32 o 
  -3  20   7      284.71      293.80     71.59 o 
  -2  20   7      526.77      594.06     77.06 o 
  -1  20   7      190.02       84.74     44.05 o 
   0  20   7       47.45       21.63     35.69 o 
   1  20   7        0.60      -13.74     36.44 o 
   2  20   7       56.39      -12.29     39.63 o 
   3  20   7      412.26      444.51     57.12 o 
   4  20   7      427.12      384.82     57.12 o 
  -4  21   7       48.54      -57.18     63.45 o 
  -3  21   7      157.13       66.20     68.48 o 
  -2  21   7       24.61       32.32     55.80 o 
  -1  21   7      312.59      257.06     48.25 o 
   0  21   7     1146.05     1079.35     68.90 o 
   1  21   7      366.18      318.03     45.54 o 
   2  21   7      187.92      310.12     50.09 o 
   3  21   7      512.50      624.88     72.28 o 
  -3  22   7      163.74       53.75    114.90 o 
  -2  22   7        0.36        8.97    129.99 o 
  -1  22   7      229.92      103.21     47.89 o 
   0  22   7      156.45       96.94     47.16 o 
   1  22   7      284.09      190.75     59.27 o 
   2  22   7      182.20      145.28     50.87 o 
   3  22   7        0.36      -56.37     56.37 o 
  -3  23   7       22.98      -54.56     54.56 o 
  -2  23   7       84.84       -6.79     59.94 o 
  -1  23   7       26.35       41.82     42.63 o 
   0  23   7       21.14      -37.03     43.49 o 
   1  23   7      495.59      431.90     61.20 o 
   2  23   7      119.09      169.89     54.24 o 
   3  23   7       69.99      116.27     72.50 o 
  -2  24   7      540.88      385.99     76.23 o 
  -1  24   7      637.60      664.25    177.57 o 
   0  24   7      165.37      116.76     51.42 o 
   1  24   7      183.45       95.96     52.08 o 
   2  24   7       10.52      -41.45     52.60 o 
  -1  25   7        7.20      -54.74     54.74 o 
   0  25   7       42.44      -47.56     47.56 o 
   1  25   7      184.23      178.66     71.65 o 
  -6   0   8      511.86      638.15    148.27 o 
  -5   0   8        5.79      -61.46    128.54 o 
  -4   0   8      430.46      422.43     63.55 o 
  -3   0   8       84.43      155.61     52.48 o 
  -2   0   8      592.28      589.13     63.97 o 
  -1   0   8     4328.53     4357.03     89.48 o 
   0   0   8     8289.14     8351.18    137.23 o 
   1   0   8     2450.56     2330.12     59.86 o 
   2   0   8     5462.57     5055.25    128.09 o 
   3   0   8     6870.02     6831.26    193.82 o 
   4   0   8      504.26      607.84     79.21 o 
   5   0   8      513.33      475.26     70.78 o 
   6   0   8      156.68      175.10     69.94 o 
  -6   1   8      127.25      109.43     44.41 o 
  -5   1   8      732.23      796.10     58.34 o 
  -4   1   8     1158.86     1234.50     58.85 o 
  -3   1   8     4299.34     3954.81     87.13 o 
  -2   1   8     1415.29     1325.25     54.99 o 
  -1   1   8     2443.54     2515.93     47.76 o 
   0   1   8       68.05       67.19     22.40 o 
   1   1   8      480.89      593.52     30.38 o 
   2   1   8      254.69      329.08     36.79 o 
   3   1   8     1355.40     1292.52     56.51 o 
   4   1   8     1179.48     1303.81     60.96 o 
   5   1   8     1598.51     1574.23     67.43 o 
   6   1   8      947.08     1056.53     66.47 o 
  -6   2   8      205.38      117.47     56.71 o 
  -5   2   8      216.95      170.83     43.99 o 
  -4   2   8       12.66       22.90     35.91 o 
  -3   2   8      111.75      100.06     35.58 o 
  -2   2   8      548.48      669.38     46.68 o 
  -1   2   8       76.63       54.69     20.78 o 
   0   2   8      252.51      285.67     26.48 o 
   1   2   8     1126.92     1123.19     36.24 o 
   2   2   8      545.28      583.07     42.60 o 
   3   2   8      782.39      845.09     51.13 o 
   4   2   8      652.72      678.43     51.12 o 
   5   2   8      113.75       99.95     54.98 o 
   6   2   8       67.37       44.84     47.55 o 
  -6   3   8      202.09      189.86     49.32 o 
  -5   3   8      385.29      383.65     50.86 o 
  -4   3   8      133.29      108.92     39.28 o 
  -3   3   8     2322.16     2388.72     70.65 o 
  -2   3   8      480.19      547.68     44.21 o 
  -1   3   8      527.26      590.46     30.15 o 
   0   3   8     1404.01     1468.24     40.82 o 
   1   3   8     2805.96     2923.59     51.37 o 
   2   3   8     1958.68     1942.84     59.85 o 
   3   3   8     1892.65     1870.28     63.19 o 
   4   3   8      838.27      915.78     55.88 o 
   5   3   8     1195.08     1107.01     62.32 o 
   6   3   8      502.45      544.24     63.79 o 
  -6   4   8       75.48       57.57     67.34 o 
  -5   4   8      962.61     1019.63     62.54 o 
  -4   4   8      393.45      366.76     44.70 o 
  -3   4   8     2698.18     2479.49     81.83 o 
  -2   4   8     1708.22     1706.54     61.17 o 
  -1   4   8     2503.14     2508.93     49.08 o 
   0   4   8     2750.54     2860.89     52.74 o 
   1   4   8     2512.50     2627.36     48.96 o 
   2   4   8      927.40      996.80     48.83 o 
   3   4   8      714.35      627.86     46.95 o 
   4   4   8      129.40      116.05     39.75 o 
   5   4   8        1.02       15.65     45.16 o 
   6   4   8       49.89      -18.12     51.21 o 
  -6   5   8      135.27      124.97     48.87 o 
  -5   5   8        7.01      -15.96     39.31 o 
  -4   5   8       80.03       36.38     35.63 o 
  -3   5   8       59.59        8.26     32.89 o 
  -2   5   8      475.34      486.27     42.57 o 
  -1   5   8      327.59      389.77     28.55 o 
   0   5   8      578.39      679.84     33.08 o 
   1   5   8        5.95      -21.48     21.48 o 
   2   5   8      707.29      768.07     39.88 o 
   3   5   8      333.60      308.87     40.49 o 
   4   5   8      169.68      152.70     41.46 o 
   5   5   8      357.46      348.74     57.86 o 
   6   5   8        4.13       28.86     51.89 o 
  -6   6   8       36.44       14.00     44.75 o 
  -5   6   8       41.20       16.65     38.56 o 
  -4   6   8       10.19       21.78     38.78 o 
  -3   6   8       24.15       30.23     39.43 o 
  -2   6   8        7.19      -24.41     55.37 o 
  -1   6   8      407.46      480.59     30.63 o 
   0   6   8      330.28      309.83     30.82 o 
   1   6   8      789.51      833.31     34.35 o 
   2   6   8     1005.47     1048.83     60.55 o 
   3   6   8      687.72      692.06     48.49 o 
   4   6   8       96.94       73.90     45.64 o 
   5   6   8       53.70       21.60     51.32 o 
   6   6   8       25.11      -59.88     59.88 o 
  -6   7   8      234.41      143.36     49.86 o 
  -5   7   8      541.17      550.38     63.91 o 
  -4   7   8      550.52      649.23     53.24 o 
  -3   7   8      723.33      829.27     51.60 o 
  -2   7   8      671.56      788.74     48.41 o 
  -1   7   8      240.40      279.25     27.15 o 
   0   7   8        4.52      -23.98     23.98 o 
   1   7   8     1463.88     1613.76     42.04 o 
   2   7   8      107.75       40.28     29.22 o 
   3   7   8     2426.40     2325.01     81.68 o 
   4   7   8     2210.00     2170.26     83.66 o 
   5   7   8     1627.70     1686.36    125.56 o 
   6   7   8      511.21      452.27     64.35 o 
  -6   8   8        3.72      -43.29     43.29 o 
  -5   8   8      209.46      163.09     44.87 o 
  -4   8   8       10.49      -18.60     35.27 o 
  -3   8   8      321.02      334.68     42.75 o 
  -2   8   8     2224.93     2202.39     65.91 o 
  -1   8   8     1445.56     1413.16     41.33 o 
   0   8   8     2700.92     2659.46     58.10 o 
   1   8   8     2012.87     1966.86     45.24 o 
   2   8   8     7332.81     6830.34    120.78 o 
   3   8   8     1083.44     1034.83     63.70 o 
   4   8   8      429.46      410.93     83.04 o 
   5   8   8      108.13      115.48     50.87 o 
   6   8   8        4.04      108.18     66.75 o 
  -6   9   8        0.75      -49.70     49.70 o 
  -5   9   8        0.30      -37.93     37.93 o 
  -4   9   8      157.14      167.79     40.58 o 
  -3   9   8       17.51      -32.95     32.95 o 
  -2   9   8      137.46      119.09     34.27 o 
  -1   9   8      463.82      507.19     38.11 o 
   0   9   8       23.32       61.01     31.23 o 
   1   9   8       76.20       60.17     29.47 o 
   2   9   8      465.60      564.54     44.75 o 
   3   9   8        1.73        6.25     41.49 o 
   4   9   8      155.03      108.11     59.60 o 
   5   9   8      136.01       84.43     52.21 o 
  -6  10   8        8.36       15.85    112.34 o 
  -5  10   8      329.38      283.35     81.58 o 
  -4  10   8        3.95      -34.64     34.64 o 
  -3  10   8      453.66      442.26     44.74 o 
  -2  10   8     3130.19     3064.70     74.91 o 
  -1  10   8      169.24      161.33     29.43 o 
   0  10   8      718.86      769.71     55.11 o 
   1  10   8      943.11     1097.14     48.03 o 
   2  10   8     2810.44     2692.53     73.12 o 
   3  10   8      577.29      637.93     49.70 o 
   4  10   8       67.53      -11.53     46.74 o 
   5  10   8      110.61       78.09     51.67 o 
  -5  11   8      611.98      696.03     59.28 o 
  -4  11   8     1420.41     1422.85     64.17 o 
  -3  11   8      449.96      492.92     45.29 o 
  -2  11   8      637.87      773.21     60.39 o 
  -1  11   8       69.25       37.49     26.74 o 
   0  11   8       53.60       42.93     28.60 o 
   1  11   8     1818.30     1920.83     57.23 o 
   2  11   8       85.36      128.95     37.25 o 
   3  11   8      806.92      783.78     53.18 o 
   4  11   8     1346.75     1243.01     74.20 o 
   5  11   8     1354.76     1338.26     82.21 o 
  -5  12   8       81.97      -13.19     56.12 o 
  -4  12   8       49.42       45.40     36.59 o 
  -3  12   8      230.84      199.16     49.14 o 
  -2  12   8      598.99      729.12     59.79 o 
  -1  12   8     1139.96     1183.45     51.28 o 
   0  12   8      855.91     1021.10     47.58 o 
   1  12   8     1171.09     1275.72     50.48 o 
   2  12   8     1290.48     1330.98     57.78 o 
   3  12   8       23.69      -34.10     34.10 o 
   4  12   8      375.53      371.39     91.37 o 
   5  12   8      160.57      104.09     54.36 o 
  -5  13   8       24.16      -38.83     38.83 o 
  -4  13   8      122.66       63.78     48.98 o 
  -3  13   8      110.27      121.33     76.33 o 
  -2  13   8      244.56      275.02     58.26 o 
  -1  13   8      466.29      481.75     41.38 o 
   0  13   8      148.88      189.17     33.08 o 
   1  13   8      222.68      173.19     34.72 o 
   2  13   8       81.39       98.00     37.24 o 
   3  13   8      151.95      172.24     41.59 o 
   4  13   8       13.70      -25.55     46.27 o 
   5  13   8        8.91      -30.63     51.31 o 
  -5  14   8      174.32      115.64     58.14 o 
  -4  14   8      213.74      126.06     60.90 o 
  -3  14   8      111.07      161.04     48.91 o 
  -2  14   8      676.62      779.00     61.15 o 
  -1  14   8      205.80      193.11     34.93 o 
   0  14   8      443.23      486.18     39.16 o 
   1  14   8      254.64      276.54     41.17 o 
   2  14   8       11.62      -31.68     31.68 o 
   3  14   8      103.33        9.33     37.22 o 
   4  14   8      113.60        7.82    110.04 o 
   5  14   8        2.30      -52.88     52.88 o 
  -5  15   8       51.96       57.30     55.65 o 
  -4  15   8      133.56       86.14     48.56 o 
  -3  15   8      117.01       79.00     46.95 o 
  -2  15   8        3.45      -36.69     36.69 o 
  -1  15   8       83.93       69.40     32.51 o 
   0  15   8     1107.78     1130.30     51.06 o 
   1  15   8      818.53      896.01     54.89 o 
   2  15   8     1577.41     1482.82     63.92 o 
   3  15   8      628.82      730.65     67.85 o 
   4  15   8      780.65      609.04     86.10 o 
   5  15   8      603.77      412.02    130.57 o 
  -5  16   8      125.08      -20.99     52.32 o 
  -4  16   8      347.37      342.08     58.55 o 
  -3  16   8      168.09      210.30     52.67 o 
  -2  16   8      432.13      456.08    114.20 o 
  -1  16   8      133.39      134.93     35.61 o 
   0  16   8       58.01       -9.11     31.44 o 
   1  16   8        5.11      -33.26     33.26 o 
   2  16   8      239.00      172.13     43.63 o 
   3  16   8       69.38       38.86     47.83 o 
   4  16   8       74.47       76.65     53.66 o 
  -4  17   8      336.43      479.60     67.78 o 
  -3  17   8     2207.86     2007.41     81.86 o 
  -2  17   8      330.55      427.47    131.44 o 
  -1  17   8       40.58       10.56     38.49 o 
   0  17   8        9.74      -30.79     30.79 o 
   1  17   8      115.21       91.45     40.44 o 
   2  17   8       41.34       34.13     40.25 o 
   3  17   8       92.79       67.13     64.58 o 
   4  17   8      186.33      120.70     46.72 o 
  -4  18   8       58.14       45.52     64.61 o 
  -3  18   8        6.75      -30.14     44.72 o 
  -2  18   8      619.92      677.85     73.73 o 
  -1  18   8      520.65      519.84     41.97 o 
   0  18   8     1528.12     1386.92     54.46 o 
   1  18   8      351.31      427.77     60.64 o 
   2  18   8      579.75      656.16     56.16 o 
   3  18   8     1415.60     1466.33     70.32 o 
   4  18   8       13.53      -61.07     61.07 o 
  -4  19   8      445.66      401.48     84.02 o 
  -3  19   8       76.23      -14.16     55.31 o 
  -2  19   8       84.65        8.98     52.38 o 
  -1  19   8      163.06      130.98     39.67 o 
   0  19   8        1.65        2.62     31.39 o 
   1  19   8       14.46      -37.11     37.11 o 
   2  19   8      469.58      525.39     57.04 o 
   3  19   8       73.88       29.74     42.81 o 
   4  19   8      186.58      188.07     77.74 o 
  -3  20   8      162.95      -58.95     58.95 o 
  -2  20   8       11.61      138.69     91.11 o 
  -1  20   8      364.29      410.48     48.85 o 
   0  20   8       81.34      107.99     45.40 o 
   1  20   8      685.88      618.59     54.76 o 
   2  20   8      163.19      189.15     45.63 o 
   3  20   8      106.35      -43.46     43.46 o 
  -3  21   8      241.43       63.83    106.20 o 
  -2  21   8       80.83       14.51     78.34 o 
  -1  21   8      101.74       40.10     62.68 o 
   0  21   8       95.62       30.69     38.46 o 
   1  21   8       21.85       11.81     42.18 o 
   2  21   8      449.28      348.94     97.75 o 
   3  21   8       48.59       26.80     48.19 o 
  -2  22   8      117.50       58.61     91.69 o 
  -1  22   8      451.84      514.43    135.79 o 
   0  22   8      517.20      373.65     93.13 o 
   1  22   8      686.88      691.72     58.53 o 
   2  22   8      145.08       65.92     64.41 o 
  -2  23   8       21.86      -71.96     71.96 o 
  -1  23   8       99.21       -1.39     69.06 o 
   0  23   8        0.87       28.73     50.84 o 
   1  23   8       44.15      -46.69     46.69 o 
   2  23   8      137.97       63.41     53.43 o 
  -1  24   8       13.52      -60.35     94.01 o 
   0  24   8       12.29        2.69     51.91 o 
   1  24   8        1.67     -106.20    106.20 o 
  -6   1   9       80.86       25.57     55.20 o 
  -5   1   9       11.90      -36.63     37.71 o 
  -4   1   9     1966.17     1855.80     69.59 o 
  -3   1   9       18.46       85.39     36.82 o 
  -2   1   9      661.95      793.85     68.85 o 
  -1   1   9     1094.63     1113.40     54.26 o 
   0   1   9     3882.54     4026.84     65.30 o 
   1   1   9      888.01      888.13     38.71 o 
   2   1   9      354.73      314.72     43.56 o 
   3   1   9      220.73      179.78     38.41 o 
   4   1   9        2.04      -35.98     35.98 o 
   5   1   9       14.57        0.47     42.44 o 
   6   1   9       72.30       95.11     50.26 o 
  -6   2   9      128.04       49.04     47.21 o 
  -5   2   9       68.65       -1.90     41.71 o 
  -4   2   9      582.16      534.52     50.73 o 
  -3   2   9       41.86       -0.34     34.45 o 
  -2   2   9       47.71       51.52     45.57 o 
  -1   2   9      730.39      768.88     40.02 o 
   0   2   9     1649.82     1703.98     44.97 o 
   1   2   9      750.17      817.92     38.22 o 
   2   2   9     1663.93     1696.78     58.89 o 
   3   2   9      331.52      361.95     43.21 o 
   4   2   9     2170.60     1953.10     69.00 o 
   5   2   9      604.66      610.74     59.72 o 
  -6   3   9       57.71       50.63     48.30 o 
  -5   3   9        5.36      -37.39     46.99 o 
  -4   3   9      185.03      174.81     42.46 o 
  -3   3   9     1143.29     1071.31     57.36 o 
  -2   3   9       11.87        4.18     34.16 o 
  -1   3   9       45.81       58.28     28.38 o 
   0   3   9       19.08        2.32     25.36 o 
   1   3   9      246.05      272.45     28.36 o 
   2   3   9        6.71      -28.49     31.48 o 
   3   3   9      265.32      241.11     39.71 o 
   4   3   9        1.29      -35.64     35.64 o 
   5   3   9       25.21       74.93     52.22 o 
  -6   4   9      118.96       51.65     84.72 o 
  -5   4   9        0.99      -38.61     38.61 o 
  -4   4   9      285.33      296.18     46.49 o 
  -3   4   9        1.02      -34.17     34.17 o 
  -2   4   9       42.09       44.54     34.97 o 
  -1   4   9        2.10      -26.50     26.50 o 
   0   4   9      250.05      244.90     30.48 o 
   1   4   9       36.32        3.61     23.40 o 
   2   4   9     1200.56     1139.65     52.48 o 
   3   4   9      631.07      647.84     48.04 o 
   4   4   9      517.33      576.54     50.85 o 
   5   4   9      211.36       95.67     49.49 o 
  -6   5   9        2.24      -64.41     71.96 o 
  -5   5   9      220.76      183.51     45.89 o 
  -4   5   9     1323.93     1409.91     66.07 o 
  -3   5   9     1752.23     1853.16     68.18 o 
  -2   5   9     3110.30     3136.29     79.95 o 
  -1   5   9     3701.64     3740.63     72.76 o 
   0   5   9     5204.69     5254.34     83.32 o 
   1   5   9     3488.09     3530.39     59.48 o 
   2   5   9      861.23      943.24     50.26 o 
   3   5   9       96.10      104.70     37.10 o 
   4   5   9       25.02      -41.87     42.59 o 
   5   5   9        4.36        1.91     46.88 o 
  -6   6   9      541.20      480.49    109.68 o 
  -5   6   9      775.92      820.06     62.12 o 
  -4   6   9      370.03      439.58     49.18 o 
  -3   6   9      388.14      472.03     46.83 o 
  -2   6   9     1045.90     1166.84     57.66 o 
  -1   6   9      327.22      326.44     34.36 o 
   0   6   9     1092.03     1091.30     43.36 o 
   1   6   9     1383.84     1403.45     42.02 o 
   2   6   9      434.94      452.87     43.03 o 
   3   6   9     1853.63     1935.21     76.92 o 
   4   6   9     2745.61     2770.41     93.97 o 
   5   6   9     1374.14     1376.35     92.71 o 
  -5   7   9       39.02      -34.86     40.80 o 
  -4   7   9      424.54      395.66     49.78 o 
  -3   7   9      658.15      726.86     53.79 o 
  -2   7   9      592.44      709.63     50.71 o 
  -1   7   9     1082.00     1070.91     46.34 o 
   0   7   9      371.79      363.89     33.48 o 
   1   7   9      934.52      972.84     45.50 o 
   2   7   9       41.01       97.59     38.48 o 
   3   7   9      233.86      247.49     48.25 o 
   4   7   9        0.02      -42.23     42.23 o 
   5   7   9        0.09      -18.85     73.65 o 
  -5   8   9      122.02       91.28     71.87 o 
  -4   8   9       43.15      -38.78     38.78 o 
  -3   8   9      164.19      169.64     40.38 o 
  -2   8   9       17.28      -16.09     32.61 o 
  -1   8   9      106.45       87.63     34.53 o 
   0   8   9      205.41      228.66     34.84 o 
   1   8   9       46.92       44.57     30.95 o 
   2   8   9       32.03      -30.06     30.06 o 
   3   8   9       40.59       62.37     42.28 o 
   4   8   9       22.55      -43.56     43.56 o 
   5   8   9      103.50       52.16     50.06 o 
  -5   9   9      579.83      503.58     74.80 o 
  -4   9   9      275.19      246.96     48.16 o 
  -3   9   9      308.05      277.07     48.08 o 
  -2   9   9      944.10     1049.03     56.09 o 
  -1   9   9      201.22      293.49     60.70 o 
   0   9   9      898.01      968.99     75.67 o 
   1   9   9      510.54      552.93     40.63 o 
   2   9   9      710.15      743.17     50.16 o 
   3   9   9        3.40      -27.10     45.10 o 
   4   9   9        5.80       30.03     46.35 o 
   5   9   9        2.54      -19.43     48.43 o 
  -5  10   9      116.40      -25.97     56.04 o 
  -4  10   9       73.77      -27.77     38.38 o 
  -3  10   9      256.68      238.87     54.19 o 
  -2  10   9       86.36       -2.02     53.55 o 
  -1  10   9      872.89     1070.34     67.54 o 
   0  10   9       93.52       56.37     29.43 o 
   1  10   9      432.56      521.97     40.31 o 
   2  10   9       45.57       12.52     34.76 o 
   3  10   9      591.07      650.04     67.82 o 
   4  10   9      282.83      410.77     58.96 o 
   5  10   9       69.17        6.96     66.61 o 
  -5  11   9        1.95      -43.52     43.52 o 
  -4  11   9       45.26       58.94     49.24 o 
  -3  11   9       21.99        6.99     55.13 o 
  -2  11   9      389.62      372.33     55.04 o 
  -1  11   9      863.74      825.72     62.50 o 
   0  11   9      461.27      457.92     38.92 o 
   1  11   9        0.14      -30.37     30.37 o 
   2  11   9       54.04       25.47     41.48 o 
   3  11   9       17.00        3.65     42.61 o 
   4  11   9        3.42       46.94     83.72 o 
   5  11   9        4.86       20.93     52.02 o 
  -5  12   9      530.08      652.35     61.68 o 
  -4  12   9      323.07      337.32     88.32 o 
  -3  12   9      448.33      615.75     61.56 o 
  -2  12   9      536.31      560.97     58.64 o 
  -1  12   9       17.60       67.08     43.37 o 
   0  12   9      445.73      411.37     39.28 o 
   1  12   9      915.05      925.44     49.10 o 
   2  12   9      122.86       66.52     37.63 o 
   3  12   9     2079.51     2039.24     85.48 o 
   4  12   9      952.47      992.39     74.70 o 
   5  12   9      781.24      766.12    112.87 o 
  -5  13   9      330.22      274.63     95.03 o 
  -4  13   9      524.82      497.50     67.48 o 
  -3  13   9     1312.15     1216.92     73.14 o 
  -2  13   9     1528.94     1375.53     71.95 o 
  -1  13   9     2732.18     2542.47     88.75 o 
   0  13   9     3834.62     3745.65     78.97 o 
   1  13   9     3361.67     3293.33     75.92 o 
   2  13   9      812.55      849.28     56.15 o 
   3  13   9       91.37       29.35     46.48 o 
   4  13   9        7.58      -44.22     53.10 o 
  -4  14   9       25.51       39.68     47.16 o 
  -3  14   9       12.50       -3.61     43.59 o 
  -2  14   9        7.57      -10.56     50.12 o 
  -1  14   9      318.45      256.84     50.83 o 
   0  14   9      183.25      185.70     35.36 o 
   1  14   9      458.79      576.12     48.93 o 
   2  14   9      473.83      567.53     51.21 o 
   3  14   9     1439.50     1590.96     69.91 o 
   4  14   9      785.12      861.17     73.47 o 
  -4  15   9       42.38      -55.47     55.47 o 
  -3  15   9      237.30      177.33     54.34 o 
  -2  15   9        9.32      -50.66     50.66 o 
  -1  15   9       19.09      -40.67     40.67 o 
   0  15   9      109.63       77.93     33.66 o 
   1  15   9      199.05      126.31     39.24 o 
   2  15   9      125.65      152.36     40.93 o 
   3  15   9      147.85      117.35     42.29 o 
   4  15   9        6.20      -24.37     52.76 o 
  -4  16   9      468.54      354.04     61.98 o 
  -3  16   9      335.50      185.73     68.26 o 
  -2  16   9       57.58       38.99     53.89 o 
  -1  16   9       51.11       -0.23     59.69 o 
   0  16   9      147.12      149.31     34.82 o 
   1  16   9      975.69      974.08     60.77 o 
   2  16   9      219.67      155.81     69.19 o 
   3  16   9      593.56      584.24     55.84 o 
   4  16   9      811.99      688.32     71.39 o 
  -4  17   9      662.59      541.91     67.93 o 
  -3  17   9      317.76      318.89     57.46 o 
  -2  17   9      629.55      623.27     74.24 o 
  -1  17   9      578.47      622.18     54.51 o 
   0  17   9     1714.18     1690.34     60.32 o 
   1  17   9      846.35      951.17     75.72 o 
   2  17   9      151.84      174.98     43.60 o 
   3  17   9      200.53      206.02     47.87 o 
   4  17   9        4.26       -4.06    105.62 o 
  -3  18   9      181.50      -21.91    103.00 o 
  -2  18   9       25.69      -46.80     46.80 o 
  -1  18   9      128.34      153.65     42.04 o 
   0  18   9       40.09       -8.30     34.54 o 
   1  18   9       22.97      -23.96     44.78 o 
   2  18   9      123.63       82.79     42.69 o 
   3  18   9      227.41      250.07     51.43 o 
  -3  19   9       10.54      -55.65     55.65 o 
  -2  19   9       54.24      133.10     79.79 o 
  -1  19   9      172.46      110.68     43.87 o 
   0  19   9      677.52      722.33     49.93 o 
   1  19   9        6.30      -23.73     40.64 o 
   2  19   9       55.44      -23.13     42.38 o 
   3  19   9       19.03       33.05     46.09 o 
  -2  20   9       41.24      -32.55     91.98 o 
  -1  20   9      123.47      102.70     45.82 o 
   0  20   9      280.35      273.34     41.46 o 
   1  20   9      245.35      293.45     54.70 o 
   2  20   9      117.57       66.22     46.11 o 
  -2  21   9       63.67       13.35     92.85 o 
  -1  21   9       51.95      -25.14     42.22 o 
   0  21   9       21.89      -23.20     48.33 o 
   1  21   9       13.08      -41.94     41.94 o 
   2  21   9        2.41       48.33     46.01 o 
  -1  22   9       36.70      -34.24     71.96 o 
   0  22   9       87.84       59.32     44.41 o 
   1  22   9        2.02      -46.08     46.08 o 
   0  23   9      671.07      570.35    188.31 o 
  -5   0  10     2226.55     1901.23    108.92 o 
  -4   0  10     7230.24     6374.80    366.17 o 
  -3   0  10     1721.15     1882.12    100.53 o 
  -2   0  10     3523.98     3656.87    129.13 o 
  -1   0  10     2106.15     2314.40    104.04 o 
   0   0  10     1698.21     1567.57     74.59 o 
   1   0  10        8.61       17.92     36.62 o 
   2   0  10       19.93      -49.49     49.49 o 
   3   0  10      252.22      288.00     60.46 o 
   4   0  10     1289.94     1353.42     95.81 o 
   5   0  10      946.79     1101.47     95.64 o 
  -5   1  10      596.10      535.09     61.38 o 
  -4   1  10        3.73      -30.68     39.67 o 
  -3   1  10       17.91      -27.13     37.94 o 
  -2   1  10      608.29      718.09     53.45 o 
  -1   1  10     2517.65     2675.01     83.09 o 
   0   1  10      796.78      858.20     44.57 o 
   1   1  10     2832.57     2815.94     60.22 o 
   2   1  10     3237.51     3140.40     84.74 o 
   3   1  10     1613.68     1634.68     65.19 o 
   4   1  10     1023.94     1100.30     63.63 o 
   5   1  10      364.83      359.92     50.71 o 
  -5   2  10      154.69       91.99     46.48 o 
  -4   2  10       12.99      -37.62     37.62 o 
  -3   2  10       79.90      -17.61     39.06 o 
  -2   2  10      261.31      202.53     43.81 o 
  -1   2  10      230.40      314.72     44.34 o 
   0   2  10       17.12      -23.42     23.42 o 
   1   2  10      275.43      304.84     32.27 o 
   2   2  10       44.01      -27.39     31.80 o 
   3   2  10       55.50       33.77     36.53 o 
   4   2  10       98.97       55.18     39.40 o 
   5   2  10        0.08      -16.53     50.81 o 
  -5   3  10      142.98      147.52     46.31 o 
  -4   3  10      137.38       81.25     42.24 o 
  -3   3  10       80.20       65.68     40.28 o 
  -2   3  10       39.20      -35.37     35.37 o 
  -1   3  10       59.00       52.18     36.73 o 
   0   3  10      320.51      318.08     31.98 o 
   1   3  10     1028.20     1141.00     43.30 o 
   2   3  10      604.85      649.98     47.93 o 
   3   3  10      379.97      399.57     45.11 o 
   4   3  10      710.08      683.06     62.99 o 
   5   3  10      409.91      347.10     59.24 o 
  -5   4  10      309.80      245.59     50.99 o 
  -4   4  10      214.81      209.76     46.23 o 
  -3   4  10      144.05      130.78     43.13 o 
  -2   4  10      673.64      859.50     71.30 o 
  -1   4  10      410.77      439.10     46.94 o 
   0   4  10     1051.16     1027.54     67.22 o 
   1   4  10      103.41       73.74     26.85 o 
   2   4  10       28.91       21.31     33.75 o 
   3   4  10        6.87      -17.40     36.61 o 
   4   4  10      221.98      173.72     55.99 o 
   5   4  10      197.95      167.05     53.79 o 
  -5   5  10       15.57      -28.20     43.99 o 
  -4   5  10        0.62      -37.22     37.22 o 
  -3   5  10        6.83      -21.56     35.41 o 
  -2   5  10       51.93       24.28     37.51 o 
  -1   5  10       36.43      -17.08     40.15 o 
   0   5  10       76.32       81.51     27.81 o 
   1   5  10      706.77      793.97     40.01 o 
   2   5  10     1066.16     1063.93     53.90 o 
   3   5  10      284.37      336.59     58.55 o 
   4   5  10      228.50      192.77     56.93 o 
   5   5  10       69.10       99.68     54.08 o 
  -5   6  10      543.06      640.02     60.69 o 
  -4   6  10      457.12      497.52     54.58 o 
  -3   6  10      301.74      355.96     48.18 o 
  -2   6  10      335.36      342.16     45.91 o 
  -1   6  10      261.26      335.22     48.17 o 
   0   6  10       89.86       48.62     31.58 o 
   1   6  10      273.62      298.43     28.92 o 
   2   6  10       14.74       -9.86     69.48 o 
   3   6  10      109.47       21.98     43.50 o 
   4   6  10      108.43       77.78     45.82 o 
   5   6  10      129.15       95.06     54.69 o 
  -5   7  10      278.49      276.82     52.02 o 
  -4   7  10        2.23      -27.87     40.23 o 
  -3   7  10      105.43      173.08     44.42 o 
  -2   7  10      106.76       68.55     39.02 o 
  -1   7  10     1051.35     1160.83     67.13 o 
   0   7  10     2072.65     2011.80     73.17 o 
   1   7  10     3933.13     3697.08     75.88 o 
   2   7  10     1968.54     1787.80     73.39 o 
   3   7  10     2543.28     2216.52     84.22 o 
   4   7  10     1102.05     1240.63     80.71 o 
   5   7  10      323.63      324.85     62.61 o 
  -5   8  10      335.20      351.23     52.55 o 
  -4   8  10      858.12      791.59     60.93 o 
  -3   8  10      516.83      534.21     53.23 o 
  -2   8  10      668.59      701.61     53.58 o 
  -1   8  10      637.46      711.34     79.59 o 
   0   8  10      139.35      192.07     39.97 o 
   1   8  10      838.63      961.70     48.44 o 
   2   8  10      392.66      376.35     49.89 o 
   3   8  10       62.44       70.74     43.66 o 
   4   8  10      363.21      343.56     56.29 o 
   5   8  10       22.86      -26.11    114.32 o 
  -5   9  10        0.14      -58.04     66.51 o 
  -4   9  10        0.73      -39.40     40.21 o 
  -3   9  10        5.62      -22.93     37.08 o 
  -2   9  10      160.13      149.85     50.99 o 
  -1   9  10       79.60       -7.93     53.35 o 
   0   9  10      338.96      377.01     38.00 o 
   1   9  10        6.66       -4.81     30.07 o 
   2   9  10        2.50      -38.22     38.22 o 
   3   9  10       49.55      -37.95     72.00 o 
   4   9  10        1.49      -15.93     46.77 o 
  -5  10  10       34.82      -29.85     75.17 o 
  -4  10  10      186.72      145.39     46.66 o 
  -3  10  10      382.89      530.86     68.42 o 
  -2  10  10       10.80      -66.44     66.44 o 
  -1  10  10      309.64      338.52     89.66 o 
   0  10  10      101.48       59.21     37.43 o 
   1  10  10     2776.75     2658.13     68.11 o 
   2  10  10      531.84      518.58     54.65 o 
   3  10  10        6.71       34.23     45.31 o 
   4  10  10       51.95      -15.43     45.51 o 
  -4  11  10       49.82       10.43     51.41 o 
  -3  11  10       30.54       29.87     48.21 o 
  -2  11  10       22.21      106.63     59.69 o 
  -1  11  10      378.80      355.46     68.70 o 
   0  11  10     1637.90     1665.62     57.27 o 
   1  11  10     1957.32     2055.69     63.50 o 
   2  11  10     1621.99     1477.66     73.57 o 
   3  11  10     2136.82     1966.82     83.06 o 
   4  11  10     1762.24     1631.54     83.22 o 
  -4  12  10      666.81      645.90     71.25 o 
  -3  12  10      739.43      739.53     70.83 o 
  -2  12  10     1615.73     1446.78     96.48 o 
  -1  12  10      362.93      370.54     65.64 o 
   0  12  10      261.31      248.31     37.46 o 
   1  12  10      143.82      117.01     36.00 o 
   2  12  10      109.84       81.16     38.67 o 
   3  12  10       51.22       39.88     46.32 o 
   4  12  10      225.24      152.63     56.83 o 
  -4  13  10       50.20      -26.34     51.02 o 
  -3  13  10        6.90       32.38     60.02 o 
  -2  13  10      168.35      111.24     60.33 o 
  -1  13  10        0.31      -53.53     53.53 o 
   0  13  10      183.72      175.68     39.82 o 
   1  13  10      127.08      150.17     36.57 o 
   2  13  10        0.02       27.69     37.29 o 
   3  13  10       92.86       22.90     47.56 o 
   4  13  10        1.36       15.27     55.89 o 
  -4  14  10      162.04      167.16     56.51 o 
  -3  14  10       27.26      -21.71     48.22 o 
  -2  14  10       18.28       -0.01     52.99 o 
  -1  14  10        7.71       -7.57     86.18 o 
   0  14  10        4.59      -43.29     43.29 o 
   1  14  10        2.56      -11.92     35.86 o 
   2  14  10       16.22        4.27     37.91 o 
   3  14  10       18.52       18.71     52.32 o 
  -4  15  10      143.05      199.80     86.47 o 
  -3  15  10       86.04       36.56     85.30 o 
  -2  15  10        9.52      -13.84     53.01 o 
  -1  15  10       27.33       49.33     67.03 o 
   0  15  10       27.59      -31.92     31.92 o 
   1  15  10       31.00      -11.96     38.43 o 
   2  15  10      238.66      205.20     46.89 o 
   3  15  10       20.50      -33.82     49.96 o 
  -3  16  10        5.90      -61.86     67.90 o 
  -2  16  10        2.26      -23.67     76.02 o 
  -1  16  10        2.28       11.38     61.19 o 
   0  16  10       13.90      -51.60     51.60 o 
   1  16  10        2.93      -34.35     37.19 o 
   2  16  10        0.14      -35.77     40.29 o 
   3  16  10        1.41      -51.69     51.69 o 
  -3  17  10        1.76      -94.85    195.56 o 
  -2  17  10        0.04      -36.36     53.24 o 
  -1  17  10       52.09        1.19     71.54 o 
   0  17  10       14.39      -32.30     32.30 o 
   1  17  10       53.92       25.64     43.11 o 
   2  17  10      990.16     1092.87     66.82 o 
   3  17  10       29.12       56.41     53.97 o 
  -3  18  10      139.07      159.00     90.53 o 
  -2  18  10      502.14      408.46     69.99 o 
  -1  18  10      595.47      544.11     64.95 o 
   0  18  10      615.53      580.88     48.86 o 
   1  18  10        8.28      -30.66     39.56 o 
   2  18  10       73.97      -13.14     44.17 o 
  -2  19  10       73.73      -52.60     52.60 o 
  -1  19  10      454.45      499.54     65.63 o 
   0  19  10      583.09      601.95     58.41 o 
   1  19  10      580.07      569.32     74.55 o 
   2  19  10     1612.35     1596.95     75.46 o 
  -1  20  10      304.19      270.31     60.98 o 
   0  20  10       61.40       91.21     49.02 o 
   1  20  10        2.03       -0.50     44.73 o 
  -1  21  10        9.91      -73.12     73.12 o 
   0  21  10        3.92      -28.25     56.35 o 
   1  21  10        2.42      -69.54     69.54 o 
  -5   1  11      112.43       43.71     48.39 o 
  -4   1  11      157.26      207.55     50.78 o 
  -3   1  11      278.87      228.74     55.76 o 
  -2   1  11       75.45       34.76     42.18 o 
  -1   1  11       88.13      121.94     42.35 o 
   0   1  11       18.19      -27.08     27.08 o 
   1   1  11        9.20       -7.05     31.79 o 
   2   1  11       42.69       -3.08     41.88 o 
   3   1  11      754.27      622.60     64.75 o 
   4   1  11      119.03      107.05     42.00 o 
  -5   2  11      336.10      218.59     71.70 o 
  -4   2  11      307.08      290.31     50.33 o 
  -3   2  11       36.79       30.36     43.78 o 
  -2   2  11      359.74      347.10     48.75 o 
  -1   2  11     1381.03     1441.85    120.28 o 
   0   2  11     2561.87     2541.96     64.98 o 
   1   2  11      700.93      720.94     39.88 o 
   2   2  11     1290.40     1251.61     58.65 o 
   3   2  11     1113.07     1076.15     59.49 o 
   4   2  11      825.64      717.26     66.11 o 
  -5   3  11        9.02      -82.69     84.60 o 
  -4   3  11      418.30      419.41     70.73 o 
  -3   3  11       42.55      -42.05     42.05 o 
  -2   3  11       37.91      -42.89     42.89 o 
  -1   3  11       32.80       52.74     45.49 o 
   0   3  11      757.26      793.39     44.79 o 
   1   3  11      224.46      190.13     30.73 o 
   2   3  11       82.97       86.08     35.79 o 
   3   3  11       19.75       -4.67     37.38 o 
   4   3  11       11.29      -43.31     43.31 o 
  -5   4  11       28.88      -36.72     60.22 o 
  -4   4  11       23.81      -16.67     42.69 o 
  -3   4  11      369.35      290.47     54.62 o 
  -2   4  11      387.69      400.11     53.03 o 
  -1   4  11      995.38     1171.16     72.43 o 
   0   4  11      708.90      772.96     41.06 o 
   1   4  11      520.44      593.28     37.34 o 
   2   4  11      488.16      494.26     46.45 o 
   3   4  11      109.34       51.69     70.16 o 
   4   4  11       31.41       81.13     60.89 o 
  -5   5  11      270.38      436.47    291.89 o 
  -4   5  11      555.05      753.48     62.66 o 
  -3   5  11      540.48      631.86     57.26 o 
  -2   5  11      156.47      121.61     46.75 o 
  -1   5  11      113.39       86.21     44.06 o 
   0   5  11       86.82       38.02     27.83 o 
   1   5  11       70.92       55.93     29.02 o 
   2   5  11       80.22       62.32     75.83 o 
   3   5  11      932.63      976.95     67.39 o 
   4   5  11      661.91      601.93     62.88 o 
  -4   6  11      459.86      388.07     55.85 o 
  -3   6  11      456.38      426.68     53.25 o 
  -2   6  11     1039.48     1178.21     70.19 o 
  -1   6  11     1953.20     1840.98     79.22 o 
   0   6  11     2861.27     2829.54     85.42 o 
   1   6  11      249.23      192.65     37.93 o 
   2   6  11     1361.92     1373.93     69.30 o 
   3   6  11     1192.03     1209.64     72.99 o 
   4   6  11      533.76      457.79     60.31 o 
  -4   7  11      151.17      163.24     49.90 o 
  -3   7  11      348.71      330.77     52.27 o 
  -2   7  11        4.93      -36.61     41.98 o 
  -1   7  11        2.30       22.11     42.05 o 
   0   7  11       64.02       14.29     50.75 o 
   1   7  11       77.72       49.39     33.99 o 
   2   7  11      102.47       28.38     41.71 o 
   3   7  11      542.80      511.42     62.28 o 
   4   7  11      132.97      104.65     54.10 o 
  -4   8  11      149.91       17.82     47.12 o 
  -3   8  11        5.22        6.37     43.37 o 
  -2   8  11       45.98      101.63     66.23 o 
  -1   8  11       10.10      -32.68     53.96 o 
   0   8  11       96.03       92.64     39.95 o 
   1   8  11       53.19       13.29     36.13 o 
   2   8  11      254.53      178.17    112.57 o 
   3   8  11      114.01      141.46     84.09 o 
   4   8  11      166.52      134.96     53.65 o 
  -4   9  11       26.04        0.92     44.79 o 
  -3   9  11     1806.52     1642.49     88.18 o 
  -2   9  11       11.82      -36.23     60.90 o 
  -1   9  11      427.68      316.01     69.90 o 
   0   9  11      186.35      162.07     41.31 o 
   1   9  11     1315.66     1283.58     57.84 o 
   2   9  11        1.69      -21.67     39.30 o 
   3   9  11       53.91      -43.71     43.71 o 
   4   9  11       28.42       30.45     50.21 o 
  -4  10  11        0.69      -61.15     61.15 o 
  -3  10  11        7.55      -22.38     92.27 o 
  -2  10  11        5.53      -49.82     87.34 o 
  -1  10  11      200.37      132.73     59.12 o 
   0  10  11      455.22      427.40     49.63 o 
   1  10  11      268.10      225.75     38.09 o 
   2  10  11      254.67      189.23     48.65 o 
   3  10  11      407.06      344.97     56.73 o 
   4  10  11      487.62      516.29     64.77 o 
  -4  11  11      138.00      110.37     73.83 o 
  -3  11  11       66.90       31.74     51.02 o 
  -2  11  11       32.81      -55.06     57.40 o 
  -1  11  11       31.48      -55.42     55.42 o 
   0  11  11      117.89      100.75     43.59 o 
   1  11  11       59.66       85.30     33.16 o 
   2  11  11        0.36      -45.88     46.91 o 
   3  11  11       41.27       12.05     44.32 o 
  -4  12  11      245.30      164.49    134.92 o 
  -3  12  11      340.65      372.73     98.94 o 
  -2  12  11      637.32      700.67     85.45 o 
  -1  12  11     1471.47     1485.10     99.53 o 
   0  12  11     1762.45     1731.47     72.68 o 
   1  12  11      155.63       85.63     38.26 o 
   2  12  11      504.76      508.15     63.42 o 
   3  12  11      537.42      675.47     66.05 o 
  -3  13  11      261.82      179.78     68.51 o 
  -2  13  11       98.49       29.53     60.38 o 
  -1  13  11      165.55      235.60    161.61 o 
   0  13  11        6.93       -5.65     39.23 o 
   1  13  11       14.14      -32.17     32.17 o 
   2  13  11      508.00      523.33     62.51 o 
   3  13  11      509.80      582.74     63.53 o 
  -3  14  11      123.49       -1.10     70.80 o 
  -2  14  11       87.67      146.28     61.28 o 
  -1  14  11      914.64     1016.74    117.22 o 
   0  14  11      325.95      384.71     81.16 o 
   1  14  11      580.34      501.00     51.37 o 
   2  14  11      443.70      409.86     61.57 o 
   3  14  11      326.16      359.74     60.23 o 
  -3  15  11        8.80      -55.20     68.00 o 
  -2  15  11       46.24       57.88     66.34 o 
  -1  15  11       21.58       -5.80     91.11 o 
   0  15  11      106.37       31.70     45.16 o 
   1  15  11        0.60        0.87     39.61 o 
   2  15  11       14.84        4.97     88.71 o 
  -2  16  11      395.34      385.55     72.36 o 
  -1  16  11     1603.52     1439.05     84.69 o 
   0  16  11      794.45      728.67     78.32 o 
   1  16  11     1120.03     1111.33     65.24 o 
   2  16  11      317.94      379.16     51.77 o 
  -2  17  11       43.44      -62.38    122.73 o 
  -1  17  11       66.51       32.09     55.11 o 
   0  17  11        6.64      -20.43     45.07 o 
   1  17  11        9.93       -0.95     44.03 o 
   2  17  11      349.71      297.58     60.11 o 
  -1  18  11       12.90      -46.31     51.11 o 
   0  18  11      158.79       26.11     47.54 o 
   1  18  11      153.61      246.67     79.75 o 
  -1  19  11       24.70      -47.18     60.80 o 
   0  19  11       14.95       27.82     48.44 o 
  -4   0  12        9.85       -7.47    129.41 o 
  -3   0  12       11.65       16.97     91.40 o 
  -2   0  12        1.57      -50.46    112.87 o 
  -1   0  12      905.85     1035.84    121.86 o 
   0   0  12     1573.63     1609.77    132.31 o 
   1   0  12      791.03      766.70     59.64 o 
   2   0  12      358.93      309.64     64.26 o 
   3   0  12     1627.00     1531.91     97.46 o 
   4   0  12      937.53      874.77     86.31 o 
  -4   1  12      247.49      204.48     55.19 o 
  -3   1  12      478.94      544.63     58.97 o 
  -2   1  12      530.50      571.62     65.09 o 
  -1   1  12     1002.49      990.94     98.07 o 
   0   1  12       24.79      118.52     56.17 o 
   1   1  12      611.18      638.38     39.94 o 
   2   1  12       82.88       52.36     36.87 o 
   3   1  12       10.59        2.01     53.35 o 
   4   1  12       20.28      -25.77     90.60 o 
  -4   2  12        4.24      -37.83     48.71 o 
  -3   2  12      225.13      323.67     53.13 o 
  -2   2  12       91.61       71.54     48.18 o 
  -1   2  12      598.01      687.46     74.19 o 
   0   2  12      236.72      245.47     89.37 o 
   1   2  12      111.17       80.63     30.12 o 
   2   2  12      126.93       -5.98     74.38 o 
   3   2  12       25.07       -7.03     48.06 o 
   4   2  12        1.88        0.51     50.33 o 
  -4   3  12        3.01      -15.27     47.90 o 
  -3   3  12      353.00      315.88     55.92 o 
  -2   3  12      279.33      262.37     50.31 o 
  -1   3  12      679.03      802.80     69.36 o 
   0   3  12      329.06      136.37     85.30 o 
   1   3  12     1121.74     1089.73     47.88 o 
   2   3  12      246.68      248.13     57.38 o 
   3   3  12      236.34      181.95     48.14 o 
   4   3  12      185.71      148.21     54.36 o 
  -4   4  12      708.48      714.40     67.14 o 
  -3   4  12      176.97      161.81     70.86 o 
  -2   4  12       69.62      -47.26     49.38 o 
  -1   4  12      251.20      298.54     60.11 o 
   0   4  12      101.05       47.00     70.80 o 
   1   4  12      321.09      286.45     35.13 o 
   2   4  12      804.36      735.73     57.34 o 
   3   4  12      341.07      279.84     52.33 o 
   4   4  12      397.14       72.54    109.10 o 
  -4   5  12        8.08      -45.67     45.67 o 
  -3   5  12       75.86       50.79     46.36 o 
  -2   5  12      311.05      253.02     61.27 o 
  -1   5  12      168.10       73.86     46.77 o 
   0   5  12      106.79      160.98     48.35 o 
   1   5  12      140.63      105.95     35.16 o 
   2   5  12       73.89       -2.33     39.13 o 
   3   5  12        7.64        0.15     45.43 o 
   4   5  12      114.62     -114.32    114.32 o 
  -4   6  12        2.27      -48.90     48.90 o 
  -3   6  12       42.84       19.17     74.55 o 
  -2   6  12       24.59       -4.32     89.65 o 
  -1   6  12       10.62        5.31     46.78 o 
   0   6  12        4.29        7.31     56.99 o 
   1   6  12       19.71       -7.03     34.69 o 
   2   6  12      311.55      319.74     51.70 o 
   3   6  12      197.44      107.86     49.83 o 
  -4   7  12       84.71      192.83     72.18 o 
  -3   7  12       31.87      -44.55     46.57 o 
  -2   7  12      301.47      403.31    179.60 o 
  -1   7  12     1077.35     1121.43     98.23 o 
   0   7  12     1659.29     1608.82     99.91 o 
   1   7  12       17.33       17.95     45.13 o 
   2   7  12      648.90      616.85     57.10 o 
   3   7  12      253.17      220.20     58.48 o 
  -4   8  12       43.09      -57.14    176.99 o 
  -3   8  12       42.87      -63.25     63.25 o 
  -2   8  12       90.79       63.72    101.55 o 
  -1   8  12        2.88      -51.42     51.42 o 
   0   8  12       70.54      -44.81     44.81 o 
   1   8  12      527.14      502.09     47.57 o 
   2   8  12      451.52      489.78     56.63 o 
   3   8  12      490.14      466.81     93.61 o 
  -3   9  12      101.33       14.85     73.01 o 
  -2   9  12       16.15      -32.63     60.27 o 
  -1   9  12        3.76      -73.99     73.99 o 
   0   9  12        0.91       13.00     46.23 o 
   1   9  12       39.94        6.07     48.83 o 
   2   9  12      205.66       57.43     48.99 o 
   3   9  12        2.37      109.49     49.65 o 
  -3  10  12      204.50      107.59     74.70 o 
  -2  10  12        0.74      -73.99     73.99 o 
  -1  10  12        8.01      -55.38     55.38 o 
   0  10  12       87.69       55.65     50.60 o 
   1  10  12      805.97      840.43     58.09 o 
   2  10  12      447.08      439.15     60.90 o 
   3  10  12      451.96      433.38     62.13 o 
  -3  11  12      277.28      257.30     77.40 o 
  -2  11  12      712.61      837.57     94.95 o 
  -1  11  12      560.53      745.40     89.73 o 
   0  11  12     1738.30     1764.85     86.00 o 
   1  11  12       15.17      -47.32     47.32 o 
   2  11  12      416.35      272.91     50.92 o 
   3  11  12       45.83      -43.29     70.51 o 
  -3  12  12        2.42      -87.92     87.92 o 
  -2  12  12       21.20      -66.74     66.74 o 
  -1  12  12      236.69      151.59     70.38 o 
   0  12  12        1.08      -60.09     83.24 o 
   1  12  12      116.94      101.30     41.21 o 
   2  12  12      821.35      866.04     84.99 o 
  -2  13  12       58.92      -27.41     71.14 o 
  -1  13  12       18.86      196.72    111.42 o 
   0  13  12        0.89      -46.86     46.86 o 
   1  13  12       10.29      -42.17     42.17 o 
   2  13  12       38.39       49.67     57.39 o 
  -2  14  12      330.35      461.48     84.28 o 
  -1  14  12      714.72      703.27     75.55 o 
   0  14  12      502.47      458.85     69.72 o 
   1  14  12       45.21        1.06     60.36 o 
   2  14  12        3.21       22.81     57.77 o 
  -2  15  12      110.72      205.43    118.38 o 
  -1  15  12       82.68       98.25     68.21 o 
   0  15  12      512.59      375.64     64.86 o 
   1  15  12      395.16      503.97     54.11 o 
  -1  16  12      104.79      163.27     61.04 o 
   0  16  12       94.02       87.42     57.62 o 
   1  16  12       45.77       37.82     85.92 o 
  -3   1  13        3.88      -24.02     51.23 o 
  -2   1  13       98.62      -27.86     66.20 o 
  -1   1  13      151.37       83.62     56.97 o 
   0   1  13        4.26      -23.04     42.58 o 
   1   1  13      650.98      638.10     40.86 o 
   2   1  13      574.49      530.70     50.57 o 
   3   1  13      593.20      539.92     63.03 o 
  -3   2  13      143.44      260.90     57.45 o 
  -2   2  13      745.91      916.31    144.17 o 
  -1   2  13      698.42      926.89     86.70 o 
   0   2  13     1180.94     1248.68     79.24 o 
   1   2  13      981.49     1062.02     48.26 o 
   2   2  13       49.75      -39.16     41.46 o 
   3   2  13      373.91      240.75     69.74 o 
  -3   3  13      126.65       68.64     53.06 o 
  -2   3  13        5.70      -37.05     63.08 o 
  -1   3  13        0.56       -1.21     73.70 o 
   0   3  13       39.36      -39.55     39.55 o 
   1   3  13       58.39       -5.43     55.29 o 
   2   3  13      327.65      297.59     48.85 o 
   3   3  13      424.27      403.59     59.05 o 
  -3   4  13        1.06      -72.28     72.28 o 
  -2   4  13       57.86       25.64     56.97 o 
  -1   4  13      243.73      281.81     67.89 o 
   0   4  13        1.30       33.74     40.74 o 
   1   4  13       53.52       45.26     43.84 o 
   2   4  13       54.79       42.20     44.36 o 
   3   4  13       20.94      -55.12     61.96 o 
  -3   5  13       41.40      -53.88     53.88 o 
  -2   5  13      135.36       41.23     53.23 o 
  -1   5  13      633.75      695.24     78.98 o 
   0   5  13      172.48      167.86    136.95 o 
   1   5  13      416.23      421.81     68.24 o 
   2   5  13      754.95      764.51     64.05 o 
   3   5  13      630.04      531.19    118.50 o 
  -3   6  13       23.93      -27.25    114.03 o 
  -2   6  13      366.07      408.70    129.41 o 
  -1   6  13      620.63      834.63     91.19 o 
   0   6  13      739.63      806.51     87.64 o 
   1   6  13      248.94      273.27     53.50 o 
   2   6  13        2.65      -21.31     45.76 o 
  -3   7  13       54.90      -27.85    123.02 o 
  -2   7  13       94.83      -45.40     96.33 o 
  -1   7  13      133.36       87.85     91.40 o 
   0   7  13        1.90      -23.77     59.15 o 
   1   7  13      220.19      177.70     50.32 o 
   2   7  13      108.97      254.18     51.04 o 
  -2   8  13      261.35      214.07     75.94 o 
  -1   8  13       38.86       65.74     67.31 o 
   0   8  13     1379.81     1242.10    100.63 o 
   1   8  13      480.28      558.53     64.23 o 
   2   8  13      323.90      397.08     59.95 o 
  -2   9  13       10.98       77.18     72.43 o 
  -1   9  13       37.59      -85.30     85.30 o 
   0   9  13      442.02      466.97    104.74 o 
   1   9  13      787.31      696.40     68.94 o 
   2   9  13      514.94      450.08     82.94 o 
  -2  10  13      360.83      392.83    159.58 o 
  -1  10  13      497.80      676.10    131.15 o 
   0  10  13      768.75      803.91     93.92 o 
   1  10  13      434.79      526.00    197.30 o 
   2  10  13      173.00      204.39     61.58 o 
  -2  11  13       29.02       99.81    120.70 o 
  -1  11  13       69.28      -76.60    103.29 o 
   0  11  13      144.46      121.20     71.94 o 
   1  11  13      147.15      189.45     92.94 o 
  -1  12  13      179.13       35.98    103.29 o 
   0  12  13      166.14      136.13     61.94 o 
   1  12  13        3.00      -51.65     83.56 o 
   0  13  13      527.03      766.58    135.79 o 
  -2   0  14      103.18      257.07    109.10 o 
  -1   0  14      147.31       60.93     89.37 o 
   0   0  14      711.83      511.52     77.74 o 
   1   0  14       14.02      -64.23     78.63 o 
  -2   1  14      181.21       76.07     75.44 o 
  -1   1  14       57.67        1.19     65.44 o 
   0   1  14       41.23       68.56     50.34 o 
   1   1  14       20.55        0.28     60.98 o 
  -2   2  14        0.02      -25.04     64.60 o 
  -1   2  14        4.72      -54.36     54.36 o 
   0   2  14        1.77      -24.58     52.83 o 
   1   2  14       82.22      -10.87     60.39 o 
  -2   3  14      959.92      925.99     96.17 o 
  -1   3  14      503.41      637.81     82.18 o 
   0   3  14      404.15      349.34     50.41 o 
   1   3  14      245.78      172.89    125.35 o 
  -2   4  14       92.46      152.62     99.23 o 
  -1   4  14       18.30      -71.38     88.21 o 
   0   4  14      415.50      363.21     87.63 o 
   1   4  14      456.59      357.19     79.18 o 
  -1   5  14       17.06      -45.84     81.82 o 
   0   5  14       15.84      -59.49     59.49 o 
   1   5  14       16.87      -91.36    156.97 o 
  -1   6  14       16.28      -30.76     84.14 o 
   0   6  14       39.79      -88.21    128.54 o 
   1   6  14       55.52       62.41     83.56 o 
                                                 
